# Supplementary material for: Genomes of three tomato pathogens within the Ralstonia solanacearum species complex reveal significant evolutionary divergence
Source: BMC Genomics. 2010 Jun 15;11:379. doi: 10.1186/1471-2164-11-379 (PMC2900269; doi:10.1186/1471-2164-11-379)
Supplement: Additional file 1 — genomes overview. Main features of CMR15, CFBP2957, PSI07, GMI1000, Molk2 and IPO1609 genomes. [file 1471-2164-11-379-S1.XLS]

## Sheet: Genome Overview
strains	origine	isolated from	phylotype	Sequences length				GC%				# CDS				# unk. Func.				Protein coding density (%)				CDS av. length				rRNA operons				# tRNA
				C	MP	p	Tot.	C	MP	p	Av.	C	MP	p	Tot.	C	MP	p	Tot.	C	MP	p	Av.	C	MP	p	Av.	C	MP	p	Tot.	C	MP	p	Tot.
CMR15	Cameroon	Tomato	III	3594081	1963952	35008	5593041	66.84	66.86	61.29	66.8	3450	1656	43	5149	532	532	18	1082	87.81	84.77	88.62	86.74	936.36	1052.65	723.7	904.237	2	1	0	3	55	4	0	59	This study
PSI07	Indonesia	Tomato	IV	3508632	2084845	12811	5606288	66.5	66.13	60.95	66.3	3384	1840	23	5247	622	622	15	1259	87.73	85.38	71.9	86.8	942.89	1049.88	433.04	808.603	1	0	0	1	48	1	0	49	This study
CFBP2957	French West Indies	Tomato	IIA	3539015	2144387	-	5683402	66.4	66.51	-	66.4	3460	1850	-	5310	681	681	-	1362	85.4	84.96	-	85.23	908	1037.7	-	972.85	1	0	-	1	51	5	-	56	This study
GMI1000	French Guyane	Tomato	I	3716413	2094509	-	5810922	67.04	66.9	-	66.9	3704	1931	-	5635			-		89.37	88.92	-	89.21	912.25	998.81	-	955.53	3	1	-	4	54	3	-	57	Salanoubat et al., 2002
IPO1609	Netherlands	Patato	IIB3	NA	NA	-	5523292	NA	NA	-	66.67	NA	NA	-	5203	NA	NA	-		NA	NA	-	80.66	NA	NA	-	990.75	NA	NA	-	1	NA	NA	-	29	Guidot et al.,2009
Molk2	Indonesia	Banana	IIB1	NA	NA	-	5862101	NA	NA	-	66.68	NA	NA	-	5438	NA	NA	-		NA	NA	-	76.3	NA	NA	-	896.89	NA	NA	-	1	NA	NA	-	34	Guidot et al.,2009
Av.				3.58954e+06	2.07192e+06	23909.5	5679841	66.695	66.6	61.12	66.625	3499.5	1819.25	33	5330.33	611.667	611.667	16.5	1234.33	87.5775	86.0075	80.26	84.1567	924.875	1034.76	578.37	921.477	1.75	0.5	0	1.83333	52	3.25	0	47.3333
	C = Chromosome
	MP = Megaplasmide
	p = plasmide
	Tot. = total
	Av = average
	# CDS = Coding sequence percentage
	# unk. Func. = protein of unknown function
