# Supplementary material for: Genomes of three tomato pathogens within the Ralstonia solanacearum species complex reveal significant evolutionary divergence
Source: BMC Genomics. 2010 Jun 15;11:379. doi: 10.1186/1471-2164-11-379 (PMC2900269; doi:10.1186/1471-2164-11-379)
Supplement: Additional file 2 — new CDS GMI1000. New CDS detected in GMI1000 chromosome (sheet 1) and megaplasmide (sheet2). [file 1471-2164-11-379-S2.XLS]

## Sheet: Chromosome
Label	Begin	End	Length	Gene	Product
RALSOc_0008	5612	5794	183	_	hypothetical protein; putative exported protein
RALSOc_0022	23990	25726	1737	_	Response regulator protein (modular protein)
RALSOc_0043	44023	44403	381	_	hypothetical protein
RALSOc_0118	139374	139694	321	_	hypothetical protein
RALSOc_0182	202841	202996	156	_	hypothetical protein
RALSOc_0185	204217	204444	228	_	putative alcohol dehydrogenase (fragment)
RALSOc_0187	204803	205171	369	_	hypothetical protein
RALSOc_0189	206437	206769	333	_	putative TRANSMEMBRANE PROTEIN (modular protein)
RALSOc_0199	213605	213778	174	_	hypothetical protein
RALSOc_0208	221946	222338	393	_	hypothetical protein
RALSOc_0209	222155	222298	144	_	hypothetical protein
RALSOc_0210	222271	222531	261	_	hypothetical protein
RALSOc_0216	227612	227803	192	_	hypothetical protein
RALSOc_0220	231335	232693	1359	_	hypothetical protein
RALSOc_0221	231405	231674	270	_	hypothetical protein
RALSOc_0223	232755	232952	198	_	hypothetical protein
RALSOc_0245	252000	252101	102	_	Chromate transporter (fragment)
RALSOc_0254	262933	263175	243	_	hypothetical protein
RALSOc_0263	271034	271414	381	_	hypothetical protein; putative membrane protein
RALSOc_0321	335641	336723	1083	_	hypothetical protein
RALSOc_0381	391671	391781	111	_	hypothetical protein
RALSOc_0394	402323	402511	189	_	hypothetical protein
RALSOc_0443	451306	451467	162	_	hypothetical protein
RALSOc_0444	451460	451570	111	_	conserved hypothetical protein
RALSOc_0485	493695	494336	642	_	hypothetical protein
RALSOc_0495	504254	504523	270	_	hypothetical protein
RALSOc_0496	504598	504681	84	_	hypothetical protein; putative exported protein
RALSOc_0506	516649	516993	345	_	hypothetical protein
RALSOc_0513	521297	522754	1458	_	hypothetical protein
RALSOc_0512	521547	522233	687	_	putative tartrate dehydrogenase (fragment)
RALSOc_0517	525932	526249	318	_	hypothetical protein
RALSOc_0536	541120	541539	420	_	Predicted transcription regulator containing helix turn helix domain
RALSOc_0537	541373	541828	456	_	Putative membrane protein (modular protein)
RALSOc_0565	572636	573316	681	_	hypothetical protein
RALSOc_0566	572857	573078	222	_	hypothetical protein
RALSOc_0567	573097	573234	138	_	conserved hypothetical protein; putative exported protein
RALSOc_0569	574378	575313	936	_	acyl-CoA synthetase (long-chain-fatty-acid--CoA ligase) (fragment)
RALSOc_0570	574715	576103	1389	_	hypothetical protein
RALSOc_0596	604595	605353	759	_	hypothetical protein
RALSOc_0602	609761	609922	162	_	hypothetical protein
RALSOc_0626	631664	631894	231	_	hypothetical protein
RALSOc_0632	639274	640401	1128	_	hypothetical protein
RALSOc_0636	643248	643436	189	_	hypothetical protein
RALSOc_0639	643649	643945	297	_	hypothetical protein
RALSOc_0646	649898	650500	603	_	hypothetical protein
RALSOc_0651	655211	655486	276	_	hypothetical protein
RALSOc_0658	659822	660649	828	_	hypothetical protein
RALSOc_0661	662890	663330	441	_	hypothetical protein
RALSOc_0667	667530	667619	90	_	hypothetical protein
RALSOc_0669	668025	668246	222	_	Cl-channel, voltage gated (fragment)
RALSOc_0670	668445	668582	138	_	hypothetical protein
RALSOc_0673	670635	670988	354	_	conserved hypothetical protein
RALSOc_0681	678199	678321	123	_	hypothetical protein
RALSOc_0690	685406	685963	558	_	hypothetical protein
RALSOc_0691	685802	685885	84	_	hypothetical protein
RALSOc_0693	687505	687717	213	_	hypothetical protein
RALSOc_0702	695091	695375	285	_	hypothetical protein
RALSOc_0716	706730	706993	264	_	hypothetical protein
RALSOc_0728	723221	723541	321	_	hypothetical protein
RALSOc_0759	751328	751711	384	_	hypothetical protein
RALSOc_0764	754174	754488	315	_	hypothetical protein
RALSOc_0776	765259	766575	1317	_	hypothetical protein
RALSOc_0799	787107	787442	336	_	hypothetical protein
RALSOc_0800	787204	787353	150	_	hypothetical protein
RALSOc_0802	787865	788578	714	_	hypothetical protein
RALSOc_0822	804441	804644	204	_	hypothetical protein
RALSOc_0889	869549	869923	375	_	hypothetical protein
RALSOc_0893	871894	872385	492	_	hypothetical protein; putative exported protein
RALSOc_0895	875297	875413	117	_	hypothetical protein
RALSOc_0933	903112	903261	150	_	hypothetical protein
RALSOc_0934	903209	904396	1188	_	PUTATIVE CYTOSINE-SPECIFIC METHYLTRANSFERASE PROTEIN (EC 2.1.1.73) (Fragment) (modular protein)
RALSOc_0953	932362	932685	324	_	hypothetical protein
RALSOc_0956	936452	936823	372	_	hypothetical protein
RALSOc_0957	936839	937087	249	_	hypothetical protein
RALSOc_0962	940764	940991	228	_	hypothetical protein
RALSOc_1000	982286	982450	165	_	hypothetical protein; putative exported protein
RALSOc_1030	1010988	1011362	375	_	hypothetical protein
RALSOc_1033	1012594	1013040	447	_	hypothetical protein
RALSOc_1041	1019566	1019826	261	_	hypothetical protein
RALSOc_1045	1021959	1022213	255	_	hypothetical protein
RALSOc_1076	1054110	1054421	312	_	hypothetical protein; putative exported protein
RALSOc_1104	1082961	1083044	84	_	Peptide chain release factor 2 (RF-2) (fragment)
RALSOc_1129	1108209	1108760	552	_	hypothetical protein
RALSOc_1153	1133645	1133884	240	_	hypothetical protein
RALSOc_1186	1166293	1166391	99	_	hypothetical protein
RALSOc_1225	1203842	1204105	264	_	Outer membrane protein H.8 precursor
RALSOc_1264	1248829	1249728	900	_	hypothetical protein
RALSOc_1285	1274625	1274789	165	_	hypothetical protein
RALSOc_1317	1309514	1309795	282	_	hypothetical protein
RALSOc_1366	1366506	1366598	93	_	hypothetical protein
RALSOc_1378	1381290	1381439	150	_	hypothetical protein
RALSOc_1385	1388000	1388788	789	_	hypothetical protein
RALSOc_1387	1390448	1390687	240	_	hypothetical protein
RALSOc_1412	1412454	1414121	1668	_	hypothetical protein
RALSOc_1435	1435598	1436110	513	_	hypothetical protein
RALSOc_1473	1477389	1478336	948	_	hypothetical protein
RALSOc_1485	1488903	1491665	2763	_	Chromosome segregation protein SMC (fragment)
RALSOc_1486	1491563	1492417	855	_	Chromosome segregation protein SMC (fragment)
RALSOc_1532	1542907	1543044	138	_	[Protein-PII] uridylyltransferase (EC 2.7.7.59) (PII uridylyl- transferase) (Uridylyl-removing enzyme) (UTase) (fragment)
RALSOc_1566	1575840	1575959	120	_	hypothetical protein
RALSOc_1571	1583151	1583543	393	_	hypothetical protein
RALSOc_1587	1595607	1595891	285	_	conserved hypothetical protein
RALSOc_1591	1599417	1599488	72	_	hypothetical protein
RALSOc_1606	1612381	1613274	894	_	hypothetical protein
RALSOc_1611	1614471	1614818	348	_	hypothetical protein
RALSOc_1625	1628783	1628848	66	_	hypothetical protein
RALSOc_1646	1651390	1653654	2265	_	hypothetical protein
RALSOc_1647	1653779	1654528	750	_	putative Glutamate-1-semialdehyde 2,1-aminomutase
RALSOc_1648	1654583	1655359	777	_	hypothetical protein
RALSOc_1649	1654705	1655040	336	_	hypothetical protein
RALSOc_1652	1660984	1661277	294	_	hypothetical protein; putative membrane protein
RALSOc_1763	1783000	1783308	309	_	conserved hypothetical protein
RALSOc_1764	1783324	1783434	111	_	hypothetical protein
RALSOc_1779	1791691	1792110	420	_	hypothetical protein
RALSOc_1785	1794180	1794461	282	_	hypothetical protein
RALSOc_1789	1795820	1796854	1035	_	hypothetical protein
RALSOc_1793	1798332	1799096	765	_	hypothetical protein
RALSOc_1794	1798718	1800811	2094	_	putative terminase large subunit
RALSOc_1804	1806323	1806643	321	_	conserved hypothetical protein
RALSOc_1805	1806514	1806951	438	_	conserved hypothetical protein
RALSOc_1814	1813864	1815534	1671	_	HicA-related protein (modular protein)
RALSOc_1816	1817193	1817636	444	_	hypothetical protein
RALSOc_1894	1912275	1912370	96	_	hypothetical protein
RALSOc_1898	1916182	1916382	201	_	hypothetical protein
RALSOc_1916	1932578	1932829	252	_	hypothetical protein
RALSOc_1920	1936168	1936602	435	_	hypothetical protein
RALSOc_1936	1980869	1981093	225	_	hypothetical protein
RALSOc_1942	1989169	1989531	363	_	hypothetical protein
RALSOc_1955	2002807	2002899	93	_	hypothetical protein
RALSOc_1956	2002997	2003533	537	_	hypothetical protein
RALSOc_1964	2010847	2011701	855	_	hypothetical protein
RALSOc_1966	2019408	2020709	1302	_	hypothetical protein
RALSOc_1969	2021716	2022018	303	_	hypothetical protein; putative exported protein
RALSOc_1970	2022269	2023315	1047	_	hypothetical protein
RALSOc_1972	2023336	2023698	363	_	hypothetical protein
RALSOc_1982	2033940	2034188	249	_	hypothetical protein
RALSOc_1997	2051441	2051854	414	_	hypothetical protein; putative exported protein
RALSOc_2078	2122502	2122594	93	_	hypothetical protein
RALSOc_2081	2124848	2125093	246	_	hypothetical protein
RALSOc_2082	2125885	2126451	567	_	hypothetical protein; putative exported protein
RALSOc_2103	2146333	2146566	234	_	hypothetical protein; putative exported protein
RALSOc_2121	2164696	2164926	231	_	hypothetical protein
RALSOc_2132	2174308	2174520	213	_	hypothetical protein
RALSOc_2140	2183088	2183522	435	_	hypothetical protein
RALSOc_2159	2200968	2201432	465	_	hypothetical protein
RALSOc_2237	2276923	2277297	375	_	hypothetical protein
RALSOc_2250	2290221	2290466	246	_	hypothetical protein
RALSOc_2270	2314892	2315632	741	_	hypothetical protein
RALSOc_2277	2319454	2319672	219	_	hypothetical protein
RALSOc_2303	2346764	2347180	417	_	hypothetical protein
RALSOc_2357	2401642	2402535	894	_	hypothetical protein
RALSOc_2383	2433745	2434014	270	_	hypothetical protein
RALSOc_2421	2474383	2474559	177	_	hypothetical protein
RALSOc_2428	2477516	2478100	585	_	hypothetical protein
RALSOc_2465	2519847	2519960	114	_	conserved hypothetical protein
RALSOc_2472	2525993	2526283	291	_	hypothetical protein
RALSOc_2474	2526793	2527095	303	_	hypothetical protein
RALSOc_2475	2527142	2527426	285	_	MunI regulatory protein (modular protein)
RALSOc_2478	2529162	2529305	144	_	hypothetical protein
RALSOc_2480	2530035	2530169	135	_	hypothetical protein
RALSOc_2500	2547820	2548056	237	_	hypothetical protein; putative exported protein
RALSOc_2517	2567942	2568208	267	_	hypothetical protein
RALSOc_2525	2574598	2574870	273	_	hypothetical protein
RALSOc_2543	2596296	2596685	390	_	hypothetical protein
RALSOc_2558	2610033	2610422	390	_	hypothetical protein
RALSOc_2625	2677487	2677738	252	_	hypothetical protein
RALSOc_2628	2681546	2682022	477	_	hypothetical protein
RALSOc_2637	2687512	2687727	216	_	putative TRANSMEMBRANE PROTEIN (modular protein)
RALSOc_2644	2692028	2692381	354	_	hypothetical protein
RALSOc_2685	2731489	2731980	492	_	hypothetical protein
RALSOc_2696	2741587	2742462	876	_	hypothetical protein
RALSOc_2704	2750714	2750785	72	_	hypothetical protein
RALSOc_2765	2806426	2806887	462	_	hypothetical protein
RALSOc_2774	2812195	2812317	123	_	hypothetical protein
RALSOc_2779	2814966	2815367	402	_	hypothetical protein
RALSOc_2785	2820135	2820362	228	_	hypothetical protein
RALSOc_2816	2851658	2851804	147	_	hypothetical protein
RALSOc_2846	2888026	2888775	750	_	hypothetical protein
RALSOc_2858	2896095	2896190	96	_	hypothetical protein
RALSOc_2860	2897408	2897629	222	_	hypothetical protein
RALSOc_2861	2897830	2897919	90	_	hypothetical protein
RALSOc_2868	2902899	2903519	621	_	hypothetical protein
RALSOc_2869	2904100	2904327	228	_	hypothetical protein
RALSOc_2870	2904487	2904813	327	_	conserved hypothetical protein
RALSOc_2874	2906669	2906923	255	_	hypothetical protein
RALSOc_2875	2907429	2907872	444	_	conserved hypothetical protein
RALSOc_2878	2908771	2908908	138	_	hypothetical protein
RALSOc_2880	2909290	2909550	261	_	hypothetical protein
RALSOc_2881	2909479	2909733	255	_	hypothetical protein
RALSOc_2882	2909576	2909890	315	_	hypothetical protein
RALSOc_2885	2910682	2910963	282	_	hypothetical protein
RALSOc_2886	2910848	2910991	144	_	hypothetical protein
RALSOc_2891	2914438	2914635	198	_	hypothetical protein; putative exported protein
RALSOc_2893	2915296	2915514	219	_	conserved hypothetical protein
RALSOc_2918	2942136	2943020	885	_	hypothetical protein
RALSOc_2955	2982383	2982469	87	_	Hydrogenase nickel incorporation protein hypB (fragment)
RALSOc_2960	2985568	2985684	117	_	hypothetical protein
RALSOc_2988	3011835	3012284	450	_	hypothetical protein
RALSOc_3048	3081265	3081516	252	_	hypothetical protein
RALSOc_3059	3093633	3094328	696	_	hypothetical protein; putative exported protein
RALSOc_3071	3108470	3108811	342	_	hypothetical protein
RALSOc_3080	3115277	3115672	396	_	hypothetical protein
RALSOc_3086	3122851	3123228	378	_	hypothetical protein
RALSOc_3138	3175277	3175819	543	_	hypothetical protein
RALSOc_3147	3181791	3182189	399	_	hypothetical protein
RALSOc_3148	3181889	3182491	603	_	ATP phosphoribosyltransferase (EC 2.4.2.17) (ATP-PRTase) (ATP-PRT) (fragment)
RALSOc_3163	3198315	3199433	1119	_	hypothetical protein
RALSOc_3232	3267821	3267886	66	_	hypothetical protein
RALSOc_3265	3304379	3304597	219	_	hypothetical protein; putative exported protein
RALSOc_3280	3318212	3318403	192	_	hypothetical protein
RALSOc_3288	3323360	3323467	108	_	hypothetical protein
RALSOc_3289	3323760	3323957	198	_	hypothetical protein
RALSOc_3300	3332575	3332643	69	_	hypothetical protein
RALSOc_3301	3332662	3333018	357	_	hypothetical protein
RALSOc_3302	3333025	3333225	201	_	hypothetical protein
RALSOc_3309	3339847	3340314	468	_	hypothetical protein
RALSOc_3327	3358394	3358495	102	_	putative protein exporter, transport across outer membrane (General Secretory Pathway) (fragment)
RALSOc_3334	3368566	3368811	246	_	hypothetical protein
RALSOc_3335	3368891	3369070	180	_	hypothetical protein
RALSOc_3351	3389479	3389829	351	_	hypothetical protein
RALSOc_3354	3391420	3391755	336	_	hypothetical protein
RALSOc_3367	3405384	3406664	1281	_	hypothetical protein
RALSOc_3368	3406744	3407220	477	_	hypothetical protein
RALSOc_3371	3409901	3410482	582	_	hypothetical protein
RALSOc_3372	3410397	3410639	243	_	conserved hypothetical protein
RALSOc_3374	3411309	3411674	366	_	hypothetical protein; putative exported protein
RALSOc_3388	3429571	3429870	300	_	hypothetical protein
RALSOc_3389	3429758	3429949	192	_	conserved hypothetical protein
RALSOc_3396	3434665	3434808	144	_	conserved hypothetical protein
RALSOc_3399	3435607	3435906	300	_	hypothetical protein
RALSOc_3401	3438042	3438272	231	_	conserved hypothetical protein
RALSOc_3409	3445639	3445719	81	_	hypothetical protein
RALSOc_3413	3455623	3455685	63	_	hypothetical protein
RALSOc_3414	3456078	3456554	477	_	hypothetical protein
RALSOc_3427	3462357	3462797	441	_	hypothetical protein
RALSOc_3428	3462494	3462610	117	_	Proto-oncogene FRAT1 (Frequently rearranged in advanced T-cell lymphomas) (Frat-1) (fragment)
RALSOc_3429	3462703	3462879	177	_	conserved hypothetical protein
RALSOc_3433	3464603	3464701	99	_	hypothetical protein
RALSOc_3439	3472184	3472993	810	_	hypothetical protein
RALSOc_3440	3472426	3472536	111	_	putative BACTERIOPHAGE-RELATED PROTEIN (fragment)
RALSOc_3443	3472953	3473015	63	_	hypothetical protein
RALSOc_3447	3475302	3475781	480	_	hypothetical protein
RALSOc_3457	3486098	3486268	171	_	hypothetical protein
RALSOc_3477	3500276	3500365	90	_	hypothetical protein
RALSOc_3484	3504523	3505056	534	_	putative BACTERIOPHAGE-RELATED PROTEIN
RALSOc_3501	3516755	3517099	345	_	hypothetical protein
RALSOc_3512	3524380	3525696	1317	_	ureidoglycolate hydrolase (modular protein)
RALSOc_3531	3544045	3544107	63	_	hypothetical protein
RALSOc_3533	3545646	3545906	261	_	hypothetical protein
RALSOc_3549	3570320	3570565	246	_	hypothetical protein
RALSOc_3567	3587211	3587570	360	_	hypothetical protein
RALSOc_3576	3595634	3595738	105	_	hypothetical protein
RALSOc_3593	3610927	3611214	288	_	hypothetical protein
RALSOc_3606	3619831	3620028	198	_	hypothetical protein
RALSOc_3610	3623769	3624077	309	_	hypothetical protein; putative exported protein
RALSOc_3617	3629826	3630086	261	_	hypothetical protein
RALSOc_3627	3640396	3640797	402	_	hypothetical protein
RALSOc_3642	3657844	3658836	993	_	hypothetical protein; putative exported protein
RALSOc_3643	3658487	3659368	882	_	Sensor kinase protein (EC 2.7.3.-) (fragment)
RALSOc_3652	3670874	3671290	417	_	hypothetical protein
RALSOc_3668	3692370	3692492	123	_	hypothetical protein
RALSOc_3670	3693463	3693558	96	_	Inner membrane transport protein yicL (fragment)
RALSOc_3674	3694781	3695053	273	_	conserved hypothetical protein

## Sheet: Megaplasmide
Label	Begin	End	Length	Gene	Product
RALSOp_0001	49	393	345	_	hypothetical protein
RALSOp_0002	740	997	258	_	hypothetical protein
RALSOp_0004	2513	2746	234	_	hypothetical protein; putative exported protein
RALSOp_0016	17179	17313	135	_	Calcium-dependent protein kinase, isoform 11 (EC 2.7.1.-) (CDPK 11) (fragment)
RALSOp_0024	22439	23275	837	_	hypothetical protein
RALSOp_0023	22672	23061	390	_	hypothetical protein
RALSOp_0027	25255	25479	225	_	hypothetical protein
RALSOp_0030	26735	27061	327	_	hypothetical protein
RALSOp_0034	29317	29619	303	_	hypothetical protein
RALSOp_0054	48650	48937	288	_	hypothetical protein
RALSOp_0075	74440	74562	123	_	hypothetical protein
RALSOp_0077	75469	75663	195	_	hypothetical protein
RALSOp_0078	75656	75892	237	_	hypothetical protein
RALSOp_0095	91213	91665	453	_	hypothetical protein
RALSOp_0099	97744	97806	63	_	hypothetical protein
RALSOp_0101	97974	98774	801	_	hypothetical protein; putative exported protein
RALSOp_0107	102429	102665	237	_	hypothetical protein
RALSOp_0108	102544	102951	408	_	hypothetical protein; putative exported protein
RALSOp_0109	102977	103141	165	_	hypothetical protein
RALSOp_0115	114253	114516	264	_	hypothetical protein; putative exported protein
RALSOp_0119	120348	121013	666	_	hypothetical protein
RALSOp_0120	120528	120836	309	_	hypothetical protein
RALSOp_0121	120843	121076	234	_	hypothetical protein
RALSOp_0141	145468	145707	240	_	hypothetical protein
RALSOp_0146	152223	152312	90	_	hypothetical protein
RALSOp_0154	161878	162396	519	_	hypothetical protein
RALSOp_0169	177771	177977	207	_	hypothetical protein
RALSOp_0171	178852	178926	75	_	hypothetical protein
RALSOp_0176	183635	183952	318	_	hypothetical protein
RALSOp_0175	183693	184139	447	_	hypothetical protein
RALSOp_0177	183856	184134	279	_	hypothetical protein
RALSOp_0184	192476	202333	9858	_	Dimodular nonribosomal peptide synthetase (modular protein)
RALSOp_0185	201784	207825	6042	_	Dimodular nonribosomal peptide synthetase (fragment)
RALSOp_0189	210643	210744	102	_	hypothetical protein
RALSOp_0192	211834	211902	69	_	hypothetical protein
RALSOp_0194	212742	213818	1077	_	hypothetical protein
RALSOp_0200	219718	220410	693	_	hypothetical protein
RALSOp_0208	227878	228243	366	_	hypothetical protein
RALSOp_0215	233756	233884	129	_	hypothetical protein
RALSOp_0228	250979	251470	492	_	conserved hypothetical protein
RALSOp_0229	251340	251981	642	_	conserved hypothetical protein
RALSOp_0231	252854	253303	450	_	hypothetical protein
RALSOp_0242	262698	263075	378	_	hypothetical protein
RALSOp_0244	264644	265336	693	_	hypothetical protein
RALSOp_0246	267210	267314	105	_	hypothetical protein
RALSOp_0247	267271	267492	222	_	transposase (fragment)
RALSOp_0248	267362	267889	528	_	hypothetical protein
RALSOp_0252	271751	271996	246	_	hypothetical protein
RALSOp_0254	272036	272632	597	_	hypothetical protein
RALSOp_0253	272116	272454	339	_	hypothetical protein
RALSOp_0256	274121	274348	228	_	hypothetical protein
RALSOp_0257	274296	275948	1653	_	hypothetical protein
RALSOp_0286	321654	322022	369	_	hypothetical protein
RALSOp_0300	336544	336786	243	_	hypothetical protein; putative exported protein
RALSOp_0303	339251	340033	783	_	conserved hypothetical protein
RALSOp_0308	343151	343849	699	_	hypothetical protein
RALSOp_0310	343803	344051	249	_	hypothetical protein
RALSOp_0316	353714	353938	225	_	hypothetical protein
RALSOp_0322	361123	363000	1878	_	hypothetical protein
RALSOp_0326	363865	364419	555	_	hypothetical protein
RALSOp_0363	419477	420514	1038	_	hypothetical protein
RALSOp_0384	446665	446865	201	_	hypothetical protein
RALSOp_0388	449259	449726	468	_	hypothetical protein; putative membrane protein
RALSOp_0405	464890	465636	747	_	hypothetical protein
RALSOp_0436	493770	494024	255	_	hypothetical protein
RALSOp_0446	505508	505573	66	_	hypothetical protein
RALSOp_0452	509155	511341	2187	_	putative O-succinylbenzoate--CoA ligase
RALSOp_0453	510033	512558	2526	_	hypothetical protein
RALSOp_0464	525764	525988	225	_	hypothetical protein
RALSOp_0480	543726	544859	1134	_	hypothetical protein
RALSOp_0495	556703	556777	75	_	putative peptidase with LuxS/MPP-like metallohydrolase domain (fragment)
RALSOp_0500	561104	561235	132	_	hypothetical protein
RALSOp_0514	579204	579311	108	_	hypothetical protein
RALSOp_0530	596017	596268	252	_	hypothetical protein
RALSOp_0541	607580	608224	645	_	hypothetical protein
RALSOp_0550	618605	619138	534	_	hypothetical protein
RALSOp_0583	658168	658236	69	_	hypothetical protein
RALSOp_0602	689148	689309	162	_	hypothetical protein
RALSOp_0603	689372	689572	201	_	hypothetical protein
RALSOp_0604	689548	689838	291	_	hypothetical protein
RALSOp_0606	690471	690605	135	_	hypothetical protein
RALSOp_0607	690860	691399	540	_	hypothetical protein
RALSOp_0617	700402	701010	609	_	hypothetical protein
RALSOp_0618	700746	701105	360	_	hypothetical protein
RALSOp_0620	703558	703827	270	_	hypothetical protein
RALSOp_0621	703666	703941	276	_	conserved hypothetical protein
RALSOp_0622	703791	704282	492	_	hypothetical protein
RALSOp_0626	705215	705460	246	_	hypothetical protein
RALSOp_0629	707193	707417	225	_	hypothetical protein
RALSOp_0637	711929	712336	408	_	putative Site-specific DNA-methyltransferase (cytosine-N(4)-specific)
RALSOp_0649	719315	719419	105	_	hypothetical protein
RALSOp_0650	719798	720190	393	_	hypothetical protein
RALSOp_0652	721434	721856	423	_	hypothetical protein
RALSOp_0655	722201	722683	483	_	putative SIGNAL PEPTIDE PROTEIN (modular protein)
RALSOp_0657	722813	723181	369	_	hypothetical protein; putative exported protein
RALSOp_0658	723176	723604	429	_	hypothetical protein
RALSOp_0661	725631	725882	252	_	hypothetical protein
RALSOp_0663	726427	726786	360	_	hypothetical protein
RALSOp_0671	730037	730933	897	_	hypothetical protein
RALSOp_0670	730624	731871	1248	_	hypothetical protein
RALSOp_0676	733789	734232	444	_	hypothetical protein
RALSOp_0688	744534	744905	372	_	hypothetical protein
RALSOp_0710	772686	772955	270	_	hypothetical protein
RALSOp_0718	781271	781477	207	_	hypothetical protein
RALSOp_0731	830825	831874	1050	_	hypothetical protein; putative exported protein
RALSOp_0742	841647	841862	216	_	hypothetical protein
RALSOp_0744	843688	844458	771	_	hypothetical protein
RALSOp_0754	858381	858686	306	_	hypothetical protein
RALSOp_0775	880475	880570	96	_	hypothetical protein
RALSOp_0776	880667	880897	231	_	hypothetical protein
RALSOp_0800	904371	904751	381	_	hypothetical protein; putative exported protein
RALSOp_0806	909407	909670	264	_	hypothetical protein
RALSOp_0807	909589	909813	225	_	hypothetical protein
RALSOp_0808	909981	910070	90	_	hypothetical protein
RALSOp_0819	919303	919836	534	_	hypothetical protein
RALSOp_0824	923967	924626	660	_	hypothetical protein
RALSOp_0825	924717	925349	633	_	hypothetical protein
RALSOp_0826	926353	926430	78	_	hypothetical protein
RALSOp_0843	949698	950039	342	_	hypothetical protein
RALSOp_0846	953898	954182	285	_	hypothetical protein
RALSOp_0860	971947	972012	66	_	hypothetical protein
RALSOp_0862	973407	973637	231	_	conserved hypothetical protein
RALSOp_0865	976139	976390	252	_	hypothetical protein
RALSOp_0868	977430	977678	249	_	hypothetical protein
RALSOp_0900	1019505	1019789	285	_	hypothetical protein
RALSOp_0901	1019989	1020618	630	_	hypothetical protein
RALSOp_0919	1042949	1043293	345	_	hypothetical protein
RALSOp_0936	1062931	1063239	309	_	conserved hypothetical protein
RALSOp_0944	1080139	1080459	321	_	hypothetical protein
RALSOp_0958	1089037	1089132	96	_	hypothetical protein
RALSOp_0962	1092727	1093554	828	_	hypothetical protein
RALSOp_0976	1107182	1107415	234	_	hypothetical protein
RALSOp_0988	1126379	1128295	1917	_	hypothetical protein
RALSOp_0997	1133774	1133911	138	_	hypothetical protein
RALSOp_1008	1145115	1145438	324	_	hypothetical protein
RALSOp_1009	1145275	1145598	324	_	hypothetical protein
RALSOp_1020	1155924	1156193	270	_	hypothetical protein
RALSOp_1021	1156215	1156301	87	_	hypothetical protein
RALSOp_1028	1163568	1163849	282	_	hypothetical protein
RALSOp_1031	1164984	1165190	207	_	hypothetical protein
RALSOp_1043	1182484	1183251	768	_	hypothetical protein
RALSOp_1063	1199684	1200016	333	_	hypothetical protein
RALSOp_1065	1201036	1201146	111	_	hypothetical protein
RALSOp_1067	1201119	1201349	231	_	hypothetical protein
RALSOp_1066	1201128	1201361	234	_	hypothetical protein
RALSOp_1075	1214492	1214575	84	_	Autophagy-related protein 2 (fragment)
RALSOp_1095	1236438	1236581	144	_	NADH-quinone oxidoreductase chain E (EC 1.6.99.5) (NADH dehydrogenase I, chain E) (NDH-1, chain E) (fragment)
RALSOp_1097	1237437	1237685	249	_	hypothetical protein
RALSOp_1100	1239028	1239273	246	_	hypothetical protein
RALSOp_1107	1245014	1245100	87	_	hypothetical protein
RALSOp_1114	1255820	1256041	222	_	hypothetical protein
RALSOp_1121	1262285	1262425	141	_	hypothetical protein
RALSOp_1124	1265345	1265626	282	_	hypothetical protein
RALSOp_1145	1291993	1292400	408	_	hypothetical protein
RALSOp_1154	1308550	1308774	225	_	hypothetical protein
RALSOp_1156	1310002	1311078	1077	_	hypothetical protein
RALSOp_1171	1325417	1325731	315	_	hypothetical protein; putative exported protein
RALSOp_1177	1332516	1332632	117	_	hypothetical protein
RALSOp_1180	1335411	1335527	117	_	hypothetical protein
RALSOp_1183	1338068	1339939	1872	_	hypothetical protein
RALSOp_1189	1344519	1344740	222	_	hypothetical protein
RALSOp_1195	1349115	1349456	342	_	PUTATIVE TRANSMEMBRANE PROTEIN (fragment)
RALSOp_1197	1349841	1350029	189	_	hypothetical protein
RALSOp_1199	1350144	1350293	150	_	hypothetical protein
RALSOp_1207	1367263	1367373	111	_	hypothetical protein
RALSOp_1223	1382069	1382338	270	_	hypothetical protein
RALSOp_1237	1398643	1398765	123	_	hypothetical protein
RALSOp_1263	1424534	1424866	333	_	hypothetical protein
RALSOp_1267	1427124	1427441	318	_	hypothetical protein
RALSOp_1272	1431941	1432462	522	_	hypothetical protein
RALSOp_1292	1457407	1457835	429	_	hypothetical protein; putative exported protein
RALSOp_1296	1459417	1459767	351	_	hypothetical protein
RALSOp_1303	1464185	1464445	261	_	hypothetical protein
RALSOp_1304	1464332	1464610	279	_	hypothetical protein
RALSOp_1314	1479311	1479409	99	_	hypothetical protein
RALSOp_1317	1482300	1482842	543	_	hypothetical protein
RALSOp_1321	1486239	1486640	402	_	hypothetical protein
RALSOp_1323	1487843	1487926	84	_	hypothetical protein; putative exported protein
RALSOp_1336	1513018	1514142	1125	_	hypothetical protein
RALSOp_1340	1516509	1516841	333	_	hypothetical protein
RALSOp_1348	1529536	1529646	111	_	hypothetical protein
RALSOp_1350	1530531	1530599	69	_	hypothetical protein
RALSOp_1352	1532769	1532861	93	_	hypothetical protein
RALSOp_1357	1537340	1537495	156	_	hypothetical protein
RALSOp_1389	1574421	1574831	411	_	hypothetical protein
RALSOp_1409	1593208	1594281	1074	_	hypothetical protein
RALSOp_1414	1597297	1597503	207	_	hypothetical protein
RALSOp_1416	1598402	1601002	2601	_	hypothetical protein
RALSOp_1423	1605049	1605537	489	_	hypothetical protein
RALSOp_1432	1616163	1617005	843	_	hypothetical protein
RALSOp_1443	1636227	1636562	336	_	hypothetical protein
RALSOp_1447	1640412	1641146	735	_	hypothetical protein
RALSOp_1451	1643344	1643652	309	_	Putative copper-related ABC transport system, ATP-binding protein (fragment)
RALSOp_1453	1643964	1644062	99	_	hypothetical protein
RALSOp_1463	1653664	1653912	249	_	hypothetical protein
RALSOp_1467	1656697	1657356	660	_	transposase
RALSOp_1466	1656833	1657177	345	_	hypothetical protein
RALSOp_1473	1662490	1662753	264	_	hypothetical protein
RALSOp_1475	1664899	1665231	333	_	conserved hypothetical protein
RALSOp_1476	1665191	1665421	231	_	hypothetical protein
RALSOp_1478	1666711	1667145	435	_	hypothetical protein
RALSOp_1484	1670411	1670788	378	_	hypothetical protein
RALSOp_1487	1671565	1671792	228	_	hypothetical protein
RALSOp_1494	1676929	1677081	153	_	hypothetical protein
RALSOp_1496	1677953	1678090	138	_	hypothetical protein
RALSOp_1498	1678924	1679235	312	_	hypothetical protein
RALSOp_1502	1683854	1684102	249	_	hypothetical protein
RALSOp_1505	1687023	1687367	345	_	hypothetical protein
RALSOp_1512	1692680	1692943	264	_	hypothetical protein
RALSOp_1514	1695089	1695421	333	_	conserved hypothetical protein
RALSOp_1515	1695381	1695611	231	_	hypothetical protein
RALSOp_1522	1700601	1700978	378	_	hypothetical protein
RALSOp_1525	1701755	1701982	228	_	hypothetical protein
RALSOp_1531	1705504	1705590	87	_	hypothetical protein
RALSOp_1533	1707119	1707271	153	_	hypothetical protein
RALSOp_1535	1708143	1708280	138	_	hypothetical protein
RALSOp_1537	1709114	1709425	312	_	hypothetical protein
RALSOp_1540	1712415	1712729	315	_	hypothetical protein
RALSOp_1543	1717798	1717911	114	_	hypothetical protein
RALSOp_1547	1720411	1720737	327	_	hypothetical protein; putative exported protein
RALSOp_1554	1728644	1729147	504	_	hypothetical protein
RALSOp_1566	1745701	1746057	357	_	hypothetical protein; putative exported protein
RALSOp_1594	1776173	1776235	63	_	hypothetical protein
RALSOp_1607	1797226	1797324	99	_	hypothetical protein
RALSOp_1622	1809518	1809700	183	_	hypothetical protein
RALSOp_1628	1819215	1819697	483	_	hypothetical protein
RALSOp_1650	1846022	1846159	138	_	hypothetical protein
RALSOp_1652	1847498	1847770	273	_	hypothetical protein
RALSOp_1654	1848269	1848721	453	_	hypothetical protein
RALSOp_1656	1850519	1850809	291	_	hypothetical protein
RALSOp_1660	1853490	1853810	321	_	hypothetical protein
RALSOp_1662	1855491	1855718	228	_	hypothetical protein
RALSOp_1680	1874526	1874642	117	_	hypothetical protein
RALSOp_1681	1874738	1875094	357	_	hypothetical protein
RALSOp_1688	1881883	1882053	171	_	Serine O-acetyltransferase (EC 2.3.1.30) (fragment)
RALSOp_1690	1882921	1883031	111	_	hypothetical protein
RALSOp_1701	1893549	1894799	1251	_	Diguanylate cyclase (GGDEF domain)
RALSOp_1702	1894645	1894953	309	_	Response regulator pleD (Stalked cell differentiation-controlling protein) [Includes: Diguanylate cyclase (EC 4.6.1.-) (DGC)] (fragment)
RALSOp_1714	1904541	1905002	462	_	hypothetical protein; putative exported protein
RALSOp_1724	1919907	1920080	174	_	hypothetical protein
RALSOp_1732	1935953	1936543	591	_	hypothetical protein
RALSOp_1734	1936417	1936524	108	_	PUTATIVE HEMAGGLUTININ-RELATED PROTEIN (fragment)
RALSOp_1736	1938054	1938218	165	_	hypothetical protein
RALSOp_1742	1949123	1949257	135	_	Translation elongation factor Tu:Small GTP-binding protein domain (fragment)
RALSOp_1780	1991287	1991427	141	_	Lamin L(II) (fragment)
RALSOp_1784	1992467	1992577	111	_	hypothetical protein
RALSOp_1786	1993133	1993261	129	_	hypothetical protein
RALSOp_1807	2024966	2025454	489	_	hypothetical protein
RALSOp_1838	2059807	2060001	195	_	hypothetical protein
RALSOp_1839	2060065	2060283	219	_	hypothetical protein
RALSOp_1844	2063211	2063549	339	_	hypothetical protein
RALSOp_1850	2066877	2067170	294	_	hypothetical protein
RALSOp_1864	2076772	2076960	189	_	hypothetical protein
RALSOp_1875	2085977	2086201	225	_	hypothetical protein
