# Supplementary material for: Genomes of three tomato pathogens within the Ralstonia solanacearum species complex reveal significant evolutionary divergence
Source: BMC Genomics. 2010 Jun 15;11:379. doi: 10.1186/1471-2164-11-379 (PMC2900269; doi:10.1186/1471-2164-11-379)
Supplement: Additional file 3 — Genomics Islands. Genomic Island predicted in CMR15 (sheet 1 and 2), CFBP2957 (sheet 3 and 4) and PSI07 (sheet 5 and 6) genomes. [file 1471-2164-11-379-S3.XLS]

## Sheet: CMR15 chromosome
Label	Begin	End	Length	Feature Score	Feature	GMI1000	Molk2	CFBP2957	IPO1609	PSI07	Specificity Score
GR1	123927	143819	19893	25	[pseudo][none][tRNA]	27	40	40	40	87	234		GALA 8 + transposase
GR12	1362376	1370389	8014	21	[tRNA][tRNA][none]	25	50	75	75	75	300		ribosomic operon
GR26	2829547	2876782	47236	21	[none][mob][tRNA]	46	42	92	44	76	300		zonula occludens toxin + phage + T2SS
GR22	2353444	2417878	64435	21	[none][tRNA][tRNA]	81	53	90	67	86	377		Flagele
GR21	2199884	2243077	43194	21	[none][int][tRNA]	18	30	41	98	98	285		phage
GR17	1791989	1820738	28750	21	[none][int][tRNA]	4	37	81	37	37	196		sarcosine oxidase (soxABD)
GR10	1151771	1162399	10629	21	[none][int][tRNA]	75	50	100	88	100	413		phage
GR32	3457902	3476884	18983	21	[none][int][tRNA]	79	84	84	84	84	415		prot. of unknown function
GR25	2693817	2699902	6086	20	[none][none][tRNA]	33	56	89	67	100	345
GR2	322487	370044	47558	11	[pseudo][int][IS]	91	98	98	89	93	469		transposase
GR8	980790	986370	5581	10	[pseudo][none][IS]	57	57	57	57	14	242		transposase
GR14	1513252	1520755	7504	6	[none][tRNA][IS]	44	22	33	33	44	176
GR7	708830	748126	39297	6	[none][int][IS]	97	91	97	97	97	479		transposase + phage
GR27	3019292	3037332	18041	6	[none][int][IS]	70	74	52	83	65	344		phage
GR9	1103485	1116103	12619	6	[none][tRNA][IS]	100	63	100	63	100	426
GR23	2557839	2583176	25338	5	[none][none][pseudo]	0	90	7	3	3	103		Urease
GR19	1956396	1962263	5868	5	[none][none][IS]	25	25	25	25	25	125		transposase
GR30	3204107	3225221	21115	5	[pseudo][none][none]	57	50	43	21	50	221
GR6	686913	693343	6431	5	[none][none][pseudo]	17	33	67	17	17	151		putative type III effector + transposase
GR11	1237200	1314019	76820	5	[pseudo][none][none]	26	38	32	83	43	222		popP2 + phage
GR24	2640865	2664400	23536	5	[none][none][IS]	27	54	58	58	85	282		Putative type III effector protein
GR16	1735069	1788468	53400	4	[none][int - tRNA - tRNA - tRNA][none]	97	100	89	100	99	485		phage
GR20	2014959	2107236	92278	1	[none][mob][none]	15	42	81	69	62	269		Type III effector protein (Skwp 4) + GALA 4 et 5
GR29	3174000	3179216	5217	0	[none][none][none]	25	50	25	25	0	125
GR4	579644	593182	13539	0	[none][none][none]	45	36	45	36	73	235
GR31	3275207	3281186	5980	0	[none][none][none]	13	100	100	100	13	326
GR3	564277	570915	6639	0	[none][none][none]	80	90	90	90	100	450
GR28	3082155	3099336	17182	0	[none][none][none]	36	57	57	57	50	257
GR5	598995	614855	15861	0	[none][none][none]	17	75	67	75	25	259		Type III effector ripb protein ripB
GR18	1914441	1921743	7303	0	[none][none][none]	22	44	78	56	56	256
GR0	107343	119578	12236	0	[none][none][none]	36	50	71	50	64	271
GR15	1579782	1585817	6036	0	[none][none][none]	0	50	50	50	50	200
GR13	1471285	1478094	6810	0	[none][none][none]	14	14	43	14	14	99

## Sheet: CMR15 megaplasmid
Label	Begin	End	Length	Feature Score	Feature	GMI1000	Molk2	CFBP2957	IPO1609	PSI07	Specificity Score
GR2	39184	54395	15212	21	[tRNA][tRNA][none]	77	69	69	92	38	345		ribosomic operon
GR26	1159782	1180567	20786	20	[none][none][tRNA]	14	33	10	62	33	152
GR40	1906470	1963952	57483	14	[IS][int - mob - int - int][IS]	76	76	90	86	66	394		phage, transposase, popf fragments
GR25	1088991	1094620	5630	10	[pseudo][none][pseudo]	86	86	86	100	57	415		transposase, putative type III effector protein (Serine/threonine-protein kinase)
GR21	978976	997093	18118	10	[pseudo][none][IS]	70	80	65	85	90	390		transposase
GR19	828196	834485	6290	10	[IS][none][IS]	80	80	80	50	80	370		transposase
GR22	1002977	1013430	10454	5	[none][none][pseudo]	38	25	13	50	25	151		leucine-rich-repeat type III effector protein (GALA1-like)
GR23	1040040	1052765	12726	5	[none][none][pseudo]	67	50	17	33	17	184
GR24	1056421	1069925	13505	5	[none][none][pseudo]	63	63	63	50	38	277
GR30	1316976	1352750	35775	5	[IS][none][none]	83	11	91	87	87	359		Phage
GR38	1743979	1776784	32806	5	[none][none][IS]	81	73	77	15	8	254
GR39	1813471	1818614	5144	5	[pseudo][none][none]	86	86	71	86	71	400		putative type III effector protein, AvrPphF family (fragment)
GR36	1596967	1619440	22474	5	[none][none][pseudo]	83	83	87	57	70	380		Copper-resistance cop operon
GR32	1407102	1413704	6603	5	[none][none][pseudo]	100	100	100	100	25	425
GR29	1269353	1289599	20247	5	[none][none][IS]	30	40	5	100	5	180
GR28	1237563	1253033	15471	5	[none][none][IS]	36	36	36	27	18	153
GR20	926087	939409	13323	5	[none][none][pseudo]	87	80	100	87	80	434
GR5	215760	227711	11952	5	[none][none][pseudo]	88	75	88	88	38	377
GR11	507716	528408	20693	5	[IS][none][none]	100	96	100	96	84	476
GR10	428076	433163	5088	5	[none][none][pseudo]	100	100	100	0	0	300		Putative type III effector protein
GR34	1454499	1505243	50745	1	[none][tRNA][none]	59	64	45	73	32	273		Putative fragment of type III effector (part 1)
GR33	1427895	1434256	6362	0	[none][none][none]	0	75	50	0	0	125
GR31	1376769	1388776	12008	0	[none][none][none]	77	69	69	38	38	291
GR6	278499	305584	27086	0	[none][none][none]	88	88	69	50	38	333		Putative type III effector, NUDIX hydrolase domain
GR35	1537324	1586432	49109	0	[none][none][none]	38	23	38	38	15	152
GR1	29429	35781	6353	0	[none][none][none]	100	0	0	0	0	100
GR3	82830	97484	14655	0	[none][none][none]	20	20	10	70	10	130
GR4	148368	174373	26006	0	[none][none][none]	4	9	13	9	87	122
GR37	1626344	1734288	107945	0	[none][none][none]	11	67	15	21	13	127		GALA2 + 3 putative effectors + Type IV secretion system
GR7	328425	337642	9218	0	[none][none][none]	100	100	20	0	0	220
GR9	399513	405211	5699	0	[none][none][none]	40	20	40	40	40	180		type III effector, ankyrin repeat-containing protein
GR15	627780	677600	49821	0	[none][none][none]	47	84	35	49	40	255
GR16	685041	690836	5796	0	[none][none][none]	0	0	0	100	0	100
GR18	786324	795269	8946	0	[none][none][none]	67	0	50	50	0	167
GR14	612504	622819	10316	0	[none][none][none]	64	100	82	45	82	373
GR13	571984	577700	5717	0	[none][none][none]	33	33	50	33	17	166		Putative type III effector protein
GR17	732170	743305	11136	0	[none][none][none]	20	40	20	40	40	160
GR27	1221785	1228139	6355	0	[none][none][none]	40	20	40	60	80	240
GR12	535746	568272	32527	0	[none][none][none]	85	89	89	74	26	363		Nitrous oxide reductase nos
GR8	348265	364415	16151	0	[none][none][none]	100	20	20	80	0	220

## Sheet: CFBP2957 chromosome
Label	Begin	End	Length	Feature Score	Feature	GMI1000	Molk2	CFBP2957	IPO1609	PSI07	Specificity Score
GR4	491281	517923	26643	47	[none][mob - tRNA - tRNA/int][IS]	64	56	64	56	68	308		putative type III effector protein (Serine/threonine-protein kinase)
GR6	600053	608231	8179	20	[none][none][tRNA]	0	0	20	0	20	40
GR28	3016814	3027658	10845	20	[none][none][tRNA]	38	38	38	63	63	240
GR24	2750003	2790414	40412	12	[none][int - tRNA][int]	46	63	56	71	76	312
GR15	1552538	1593106	40569	12	[int][tRNA - tRNA][none]	27	100	32	98	27	284		phage
GR5	557406	571766	14361	11	[int][tRNA][none]	79	68	26	89	58	320
GR29	3106023	3112382	6360	10	[pseudo][none][pseudo]	29	14	14	14	43	114		transposase
GR30	3149433	3163948	14516	10	[pseudo][none][pseudo]	36	0	82	82	82	282		fragment of putative type III effector protein x2
GR20	2339059	2344073	5015	10	[pseudo][none][pseudo]	0	50	100	50	100	300
GR10	915987	922040	6054	10	[pseudo][none][pseudo]	0	0	0	0	0	0
GR3	314291	462171	147881	7	[none][mob - tRNA][pseudo]	25	83	28	36	36	208		phage + Type III effector protein RipT (fragment) + Type III effector protein popp1 (PopP1 protein) (fragment)
GR27	2883673	2896762	13090	7	[none][mob - tRNA][IS]	22	33	61	56	67	239
GR16	1596641	1602053	5413	6	[IS][tRNA][none]	43	14	100	100	100	357
GR13	1083803	1120813	37011	6	[none][int][pseudo]	92	92	92	97	97	470
GR21	2518570	2556827	38258	6	[none][int][pseudo]	60	75	55	60	95	345		transposase
GR18	2277541	2292722	15182	5	[none][none][IS]	40	50	20	50	50	210		Type III effector RipB protein
GR0	115484	152008	36525	5	[IS][none][none]	98	84	82	95	93	452		phage
GR7	667899	692969	25071	5	[none][none][pseudo]	93	0	0	0	0	93
GR26	2848222	2854530	6309	5	[pseudo][none][none]	0	0	20	60	40	120
GR14	1281126	1298215	17090	5	[none][none][pseudo]	6	13	44	100	13	176
GR9	786514	799508	12995	2	[none][int - tRNA][none]	95	95	71	100	86	447		phage
GR11	925984	937667	11684	1	[none][tRNA][none]	52	86	67	62	100	367		transposase
GR31	3330554	3340846	10293	0	[none][none][none]	75	75	100	75	100	425
GR34	3525638	3539015	13378	0	[none][none][none]	0	0	7	0	14	21
GR33	3424657	3432498	7842	0	[none][none][none]	0	0	60	0	40	100
GR32	3345748	3394864	49117	0	[none][none][none]	83	86	91	98	94	452
GR17	1950567	1960294	9728	0	[none][none][none]	0	0	56	0	44	100
GR8	750872	759177	8306	0	[none][none][none]	20	20	70	80	80	270		Putative type III effector protein
GR2	264849	281965	17117	0	[none][none][none]	0	0	79	14	71	164
GR1	225886	259829	33944	0	[none][none][none]	84	67	91	95	81	418		phage
GR12	971055	982112	11058	0	[none][none][none]	100	100	100	100	100	500		CRISPR-associated protein
GR19	2323431	2331281	7851	0	[none][none][none]	13	13	13	88	88	215
GR23	2714238	2722899	8662	0	[none][none][none]	13	0	50	25	50	138
GR22	2691180	2702441	11262	0	[none][none][none]	0	63	50	100	100	313
GR25	2794390	2810316	15927	0	[none][none][none]	31	19	88	75	94	307

## Sheet: CFBP2957 megaplasmid
Label	Begin	End	Length	Feature Score	Feature	GMI1000	Molk2	CFBP2957	IPO1609	PSI07	Specificity Score
GR35	1786892	1857592	70701	15	[int][none][pseudo]	62	60	91	78	91	382
GR26	1292155	1337245	45091	12	[IS][mob - tRNA][pseudo]	48	74	58	76	76	332		phage + putative type III effector protein (fragment)
GR8	528320	541868	13549	10	[pseudo][none][IS]	44	81	88	69	100	382		putative AvrBs3 family type III effector protein (fragment)
GR10	589916	598626	8711	10	[int][none][none]	44	44	44	44	56	232
GR32	1547353	1554245	6893	10	[pseudo][none][pseudo]	50	50	67	100	67	334
GR14	703412	720616	17205	6	[none][int][pseudo]	30	35	65	90	75	295
GR31	1524178	1539926	15749	5	[none][none][pseudo]	21	26	68	53	58	226
GR37	1937405	1953634	16230	5	[pseudo][none][none]	0	0	80	0	0	80
GR17	777841	789045	11205	5	[none][none][pseudo]	75	42	0	33	0	150
GR21	995995	1003561	7567	5	[none][none][IS]	25	25	63	63	63	239
GR24	1183554	1224869	41316	5	[none][none][pseudo]	18	21	56	88	59	242		cytochrome c ocidase + putative type III effector x3
GR23	1095561	1177808	82248	5	[none][none][pseudo]	52	64	60	84	82	342
GR18	843654	849230	5577	5	[pseudo][none][none]	78	78	100	44	78	378
GR15	726145	751235	25091	5	[none][none][pseudo]	29	29	29	83	67	237		transposon + operon gsp (TIISS)
GR6	359131	378246	19116	5	[none][none][IS]	5	5	42	21	79	152
GR19	895074	934863	39790	1	[none][tRNA][none]	26	59	56	51	56	248
GR29	1409515	1455672	46158	0	[none][none][none]	7	89	14	14	16	140
GR36	1890386	1930765	40380	0	[none][none][none]	11	11	74	74	79	249
GR38	1956320	1974836	18517	0	[none][none][none]	23	15	62	23	31	154
GR28	1389004	1396076	7073	0	[none][none][none]	67	67	100	100	100	434
GR41	2132659	2144387	11729	0	[none][none][none]	14	14	29	14	29	100
GR30	1459125	1511363	52239	0	[none][none][none]	22	80	33	31	31	197		type III effector x2 + type IV secretion system
GR33	1665920	1766585	100666	0	[none][none][none]	74	74	91	74	91	404		rhi operon
GR34	1771337	1777805	6469	0	[none][none][none]	100	0	0	0	0	100
GR40	2096671	2115638	18968	0	[none][none][none]	65	59	29	18	29	200		Putative type III effector, NUDIX hydrolase domain
GR39	2026085	2037271	11187	0	[none][none][none]	43	64	71	71	100	349
GR27	1339828	1351379	11552	0	[none][none][none]	21	14	64	50	64	213
GR20	968665	978086	9422	0	[none][none][none]	14	0	14	29	57	114
GR5	234297	354630	120334	0	[none][none][none]	61	75	68	68	74	346		putative type III effector
GR7	431184	444588	13405	0	[none][none][none]	36	36	50	71	57	250
GR4	222777	228365	5589	0	[none][none][none]	0	100	20	60	0	180
GR3	157692	173853	16162	0	[none][none][none]	20	20	60	50	70	220		Type III effector protein (Skwp2) putative type III effector
GR1	46692	52437	5746	0	[none][none][none]	0	0	25	50	25	100		type III effector, ankyrin repeat-containing protein
GR2	73844	89676	15833	0	[none][none][none]	0	0	79	79	79	237
GR9	568213	574173	5961	0	[none][none][none]	57	57	71	86	57	328
GR11	620313	625318	5006	0	[none][none][none]	43	57	57	43	71	271
GR0	0	6601	6602	0	[none][none][none]	100	0	0	100	0	200
GR22	1020813	1039757	18945	0	[none][none][none]	20	30	5	100	5	160
GR16	759417	774887	15471	0	[none][none][none]	0	0	0	0	0	0
GR13	672406	681541	9136	0	[none][none][none]	50	20	60	100	70	300
GR12	633018	648027	15010	0	[none][none][none]	30	35	50	60	50	225		leucine-rich-repeat type III effector protein (GALA3 like)
GR25	1245007	1252559	7553	0	[none][none][none]	20	40	60	60	60	240

## Sheet:  PSI07 chromosome
Label	Begin	End	Length	Feature Score	Feature	GMI1000	Molk2	CFBP2957	IPO1609	PSI07	Specificity Score
GR29	2850417	2861371	10955	25	[pseudo][none][tRNA]	76	65	71	65	71	348
GR4	487548	495845	8298	20	[none][none][tRNA]	100	100	100	100	100	500		Ferredoxin + Molybdenum cofactor
GR27	2685721	2695391	9671	20	[none][none][tRNA]	17	33	17	17	17	101
GR0	145749	181259	35511	12	[int][int - int][none]	82	91	85	91	97	446		phage transposon
GR17	1700275	1713673	13399	11	[none][tRNA][int]	38	56	50	69	88	301		phage transposon
GR18	1740940	1755649	14710	11	[none][tRNA][int]	38	52	62	81	76	309		phage
GR24	2255060	2279709	24650	10	[int][none][none]	93	96	89	96	85	459
GR6	727150	733775	6626	10	[pseudo][none][pseudo]	80	40	60	40	80	300
GR5	610005	653807	43803	7	[none][int - int][IS]	70	78	81	89	97	415		Type III effector protein (Skwp5) + phage
GR12	1424168	1495775	71608	6	[none][int][IS]	45	52	94	65	52	308		putative type III effector protein (Serine/threonine-protein kinase)(fragment)
GR2	402209	412714	10506	6	[none][int][pseudo]	69	88	63	88	94	402		transposase
GR14	1551643	1557161	5519	5	[none][none][pseudo]	0	0	25	25	0	50
GR9	1017177	1028941	11765	5	[none][none][pseudo]	70	60	60	60	70	320
GR34	3219466	3246094	26629	5	[none][none][pseudo]	50	73	50	73	91	337
GR15	1603603	1655143	51541	4	[none][int - int - tRNA - tRNA][none]	63	65	81	89	79	377
GR32	2957599	3048720	91122	3	[none][mob - mob - tRNA][none]	31	36	36	91	49	243		phage
GR21	1925874	1959692	33819	1	[none][tRNA][none]	67	50	93	50	67	327		putative type II secretion system
GR8	853935	883355	29421	1	[none][tRNA][none]	87	53	100	53	97	390
GR31	2930993	2953529	22537	0	[none][none][none]	68	87	84	82	87	408		putative type III effector x 2
GR30	2890448	2899181	8734	0	[none][none][none]	44	44	56	56	56	256
GR1	367500	375643	8144	0	[none][none][none]	60	20	20	20	60	180
GR33	3078270	3086505	8236	0	[none][none][none]	25	13	0	0	38	76
GR7	835505	851110	15606	0	[none][none][none]	0	0	86	0	0	86
GR37	3470025	3475231	5207	0	[none][none][none]	0	83	100	100	0	283		Type III effector RipB protein
GR36	3442468	3450420	7953	0	[none][none][none]	100	38	100	38	100	376
GR35	3412014	3420077	8064	0	[none][none][none]	100	75	63	75	100	413
GR28	2815812	2824025	8214	0	[none][none][none]	0	13	0	0	50	63
GR10	1132726	1138260	5535	0	[none][none][none]	0	17	17	17	17	68
GR13	1501529	1510515	8987	0	[none][none][none]	100	20	20	20	90	250		benzoate deoxygenase operon
GR20	1900099	1909876	9778	0	[none][none][none]	45	18	64	55	64	246		Putative type III effector protein + glutamine transporter
GR19	1816155	1842400	26246	0	[none][none][none]	7	90	10	3	7	117
GR3	418153	431121	12969	0	[none][none][none]	73	27	55	27	100	282
GR22	1989203	1994719	5517	0	[none][none][none]	100	100	100	100	100	500
GR23	2142039	2149176	7138	0	[none][none][none]	100	100	100	100	100	500
GR26	2499311	2514074	14764	0	[none][none][none]	7	86	86	79	21	279
GR25	2429876	2453524	23649	0	[none][none][none]	67	90	86	57	48	348
GR11	1196708	1204982	8275	0	[none][none][none]	83	50	100	50	83	366
GR16	1684360	1692994	8635	0	[none][none][none]	15	62	54	62	62	255

## Sheet: PSI07 megaplasmid
Label	Begin	End	Length	Feature Score	Feature	GMI1000	Molk2	CFBP2957	IPO1609	PSI07	Specificity Score
GR25	1017589	1041385	23797	12	[pseudo][mob - tRNA][IS]	71	67	71	79	58	346		transposase
GR27	1188470	1283973	95504	6	[none][int][pseudo]	76	76	36	68	68	324		rhi operon
GR17	769821	784381	14561	5	[none][none][IS]	15	15	54	54	54	192		GALA 3
GR36	1585054	1631935	46882	5	[pseudo][none][none]	65	57	63	38	38	261
GR38	1759314	1783192	23879	5	[none][none][pseudo]	81	86	86	86	86	425		putative type III effector (hrp-box domain)
GR9	429834	443171	13338	5	[none][none][pseudo]	27	27	33	67	73	227
GR21	898938	911928	12991	5	[none][none][pseudo]	22	22	22	22	11	99		fragment of putative type III effector protein
GR3	194512	216098	21587	5	[none][none][IS]	75	67	58	42	42	284		putative type III effector x 3
GR10	473954	530804	56851	1	[none][int][none]	67	89	91	99	80	426		type III effector; AvrBs3 family + Type III effector protein RipT
GR39	1790497	1905911	115415	1	[none][int][none]	54	62	65	79	69	329		LRR-GALA family type III effector protein (Gala 1) (fragment) + leucine-rich-repeat type III effector protein (GALA2) + arsenite reductas et arsR + Type III effector protein (Skwp3)
GR31	1416799	1443380	26582	0	[none][none][none]	74	74	74	65	58	345		coper resistance cop operon
GR33	1505531	1512026	6496	0	[none][none][none]	17	83	0	0	0	100		Putative Type III effector, with T6P synthase domain
GR32	1449618	1501873	52256	0	[none][none][none]	8	76	10	16	12	122
GR29	1344474	1371299	26826	0	[none][none][none]	75	83	63	58	63	342
GR28	1318068	1324655	6588	0	[none][none][none]	20	80	60	0	20	180
GR34	1515405	1521817	6413	0	[none][none][none]	100	0	0	0	0	100
GR30	1373789	1379785	5997	0	[none][none][none]	13	13	13	63	50	152
GR2	110152	125325	15174	0	[none][none][none]	58	58	42	17	17	192
GR41	1963481	1972417	8937	0	[none][none][none]	50	50	50	50	50	250		AWR5 type III effector protein
GR42	1982798	2024424	41627	0	[none][none][none]	10	10	20	23	80	143		putative leucine-rich-repeat type III effector protein (GALA1-like)
GR43	2030179	2044001	13823	0	[none][none][none]	50	38	50	25	25	188
GR40	1908148	1929035	20888	0	[none][none][none]	69	88	69	69	69	364
GR1	69537	81023	11487	0	[none][none][none]	100	100	86	71	79	436		Putative type III effector, NUDIX hydrolase domain
GR26	1044879	1062359	17481	0	[none][none][none]	29	93	21	64	57	264
GR37	1663265	1676784	13520	0	[none][none][none]	67	60	60	33	27	247
GR35	1530798	1575127	44330	0	[none][none][none]	42	86	23	42	30	223
GR4	252874	258710	5837	0	[none][none][none]	100	100	100	100	0	400
GR13	666646	683051	16406	0	[none][none][none]	38	63	94	88	44	327
GR14	698166	707382	9217	0	[none][none][none]	50	75	88	88	75	376
GR15	711619	716884	5266	0	[none][none][none]	86	86	86	86	29	373
GR12	636270	643242	6973	0	[none][none][none]	86	86	86	86	86	430		putative type III effector protein
GR11	551186	581231	30046	0	[none][none][none]	56	60	80	60	76	332
GR8	384085	425145	41061	0	[none][none][none]	63	70	55	54	63	305		putative type III effector protein x 2
GR6	286315	318840	32526	0	[none][none][none]	33	33	63	83	79	291		Type III effector protein (Skwp2)
GR16	760495	765681	5187	0	[none][none][none]	57	71	57	71	57	313
GR5	274087	281512	7426	0	[none][none][none]	44	44	44	44	67	243
GR22	915181	939480	24300	0	[none][none][none]	55	60	30	20	25	190		putative type III effector protein (Hlk2) x 3
GR23	959485	966883	7399	0	[none][none][none]	43	100	43	100	100	386
GR24	990151	996603	6453	0	[none][none][none]	17	17	100	83	67	284
GR0	0	8962	8963	0	[none][none][none]	80	80	40	100	60	360
GR20	878259	892322	14064	0	[none][none][none]	63	44	31	31	31	200
GR18	833886	846099	12214	0	[none][none][none]	50	100	38	38	75	301
GR19	855195	860254	5060	0	[none][none][none]	25	50	25	25	25	150
GR7	356385	374314	17930	0	[none][none][none]	7	36	79	43	57	222
