# Supplementary material for: Genomes of three tomato pathogens within the Ralstonia solanacearum species complex reveal significant evolutionary divergence
Source: BMC Genomics. 2010 Jun 15;11:379. doi: 10.1186/1471-2164-11-379 (PMC2900269; doi:10.1186/1471-2164-11-379)
Supplement: Additional file 4 — Metabolic pathways. Sheet A: class of each pathway class according to figure 6. Sheet B: Pathway completion. [file 1471-2164-11-379-S4.XLS]

## Sheet: A
Pathway	Class
1,2-dichloroethane degradation	1
2-methylcitrate cycle I	1
2-methylcitrate cycle II	1
2-nitrotoluene degradation	1
4-hydroxyproline degradation II	1
alanine biosynthesis II	1
ammonium transport	1
arginine degradation III (arginine decarboxylase/agmatinase pathway)	1
arginine dependent acid resistance	1
D-arabitol degradation	1
fatty acids biosynthesis (yeast)	1
formaldehyde oxidation IV (thiol-independent)	1
formate to trimethylamine N-oxide electron transfer	1
galactitol degradation	1
methionine degradation III	1
NADH to trimethylamine N-oxide electron transfer	1
phenylalanine degradation III	1
phenylmercury acetate degradation	1
proline biosynthesis III	1
putrescine biosynthesis I	1
pyrimidine deoxyribonucleosides degradation	1
salvage pathways of purine and pyrimidine nucleotides	1
sulfate reduction I (assimilatory)	1
toluene degradation to 2-oxopent-4-enoate (via toluene-cis-diol)	1
toluene degradation to 2-oxopent-4-enoate I (via o-cresol)	1
trehalose biosynthesis II	1
trehalose biosynthesis III	1
tryptophan degradation VII (via indole-3-pyruvate)	1
tryptophan degradation VIII (to tryptophol)	1
tyrosine biosynthesis I	1
tyrosine degradation III	1
urate degradation to allantoin	1
3-chlorobenzoate degradation (aerobic)	2
acetate formation from acetyl-CoA I	2
acetoacetate degradation (to acetyl CoA)	2
acetylene degradation	2
adenosylcobalamin biosynthesis from cobyrinate a,c-diamide I	2
adenosylcobalamin biosynthesis from cobyrinate a,c-diamide II	2
adenosylcobalamin salvage from cobinamide and cobalamin	2
benzoate degradation I (aerobic)	2
carbon tetrachloride degradation II	2
catechol degradation to beta-ketoadipate	2
chlorosalicylate degradation	2
CMP-KDO biosynthesis I	2
CMP-KDO biosynthesis II (from D-arabinose 5-phosphate)	2
coenzyme M biosynthesis	2
cyanurate degradation	2
D-galactarate degradation	2
D-glucarate degradation	2
fatty acid beta-oxidation I	2
folate transformations	2
fucose degradation	2
geranyldiphosphate biosynthesis	2
glycine betaine biosynthesis III (plants)	2
guanosine nucleotides de novo biosynthesis	2
L-cysteine degradation II	2
lactate biosynthesis	2
Lipid A-core biosynthesis	2
lysine biosynthesis V	2
lysine degradation I	2
lysine fermentation to acetate and butyrate	2
molybdenum cofactor biosynthesis	2
NADH to cytochrome bd oxidase electron transfer	2
NADH to cytochrome bo oxidase electron transfer	2
naphthalene degradation	2
palmitate biosynthesis II (bacteria and plants)	2
pyrimidine deoxyribonucleotides de novo biosynthesis	2
pyruvate fermentation to lactate	2
salvage pathways of guanine, xanthine, and their nucleosides	2
stearate biosynthesis II (plants)	2
succinate to cytochrome bd oxidase electron transfer	2
succinate to cytochrome bo oxidase electron transfer	2
sulfate reduction II (assimilatory)	2
sulfite oxidation IV	2
trans,trans-farnesyl diphosphate biosynthesis	2
3,5-dichlorocatechol degradation	3
acrylonitrile degradation	3
glycogen degradation I	3
histidine biosynthesis	3
KDO2-lipid A biosynthesis I	3
octane oxidation	3
phenylacetate degradation I (aerobic)	3
spermidine biosynthesis	3
(5R)-carbapenem biosynthesis	4
2-ketoglutarate dehydrogenase complex	4
arginine biosynthesis II (acetyl cycle)	4
arginine biosynthesis III	4
arginine degradation I (arginase pathway)	4
canavanine biosynthesis	4
cardiolipin biosynthesis I	4
chlorophyllide a biosynthesis I	4
citrulline biosynthesis	4
citrulline-nitric oxide cycle	4
D-galactonate degradation	4
deacetylcephalosporin C biosynthesis	4
formaldehyde assimilation I (serine pathway)	4
gluconeogenesis	4
glycogen degradation II	4
histidine degradation I	4
lipid-A-precursor biosynthesis	4
lysine biosynthesis I	4
methionine degradation I (to homocysteine)	4
proline degradation I	4
salvage pathways of adenine, hypoxanthine, and their nucleosides	4
stearate biosynthesis I (animals)	4
sucrose degradation I	4
TCA cycle	4
TCA cycle variation IV	4
tRNA charging pathway	4
urate biosynthesis	4
urea cycle	4
xylitol degradation	4
acetyl-CoA fermentation to butyrate I	5
adenosine nucleotides de novo biosynthesis	5
aerobactin biosynthesis	5
alanine biosynthesis III	5
ammonia assimilation cycle II	5
beta-D-glucuronide and D-glucuronate degradation	5
colanic acid building blocks biosynthesis	5
formylTHF biosynthesis II	5
GDP-mannose biosynthesis I	5
GDP-mannose biosynthesis II	5
GDP-mannose metabolism	5
glutamate biosynthesis V	5
lipoate biosynthesis and incorporation I	5
oleate beta-oxidation	5
peptidoglycan biosynthesis I	5
peptidoglycan biosynthesis II	5
putrescine degradation III	5
tetrahydrofolate biosynthesis II	5
trehalose biosynthesis IV	5
UDP-D-xylose biosynthesis	5
2-amino-3-carboxymuconate semialdehyde degradation to 2-oxopentenoate	6
5-aminoimidazole ribonucleotide biosynthesis II	6
arginine biosynthesis IV	6
catechol degradation to 2-oxopent-4-enoate II	6
ethanol degradation	6
methionine biosynthesis I	6
NAD biosynthesis III	6
nicotinate degradation I	6
nitrobenzene degradation I	6
proline degradation II	6
purine deoxyribonucleosides degradation	6
respiration (anaerobic)	6
TCA cycle variation I	6
TCA cycle variation III (eukaryotic)	6
tetrahydrobioprein biosynthesis I	6
thiamin biosynthesis I	6
threonine degradation IV	6
asparagine biosynthesis I	7
beta-alanine degradation I	7
cyclohexanol degradation	7
methionine salvage pathway	7
myo-inositol degradation	7
threonine degradation I	7
threonine degradation II	7
threonine degradation III (to methylglyoxal)	7
2-keto-L-gulonate biosynthesis	8
catechol degradation to 2-oxopent-4-enoate I	8
L-ascorbate biosynthesis V	8
sorbitol biosynthesis II	8

## Sheet: B
PATHWAY COMPLETION ( BioCyc Statistics)
BIOSYNTHESIS
Amines and Polyamines Biosynthesis	Reactions nb	Ralstonia solanacearum CFBP2957	Ralstonia solanacearum CMR15	Ralstonia solanacearum GMI1000	Ralstonia solanacearum Ipo1609	Ralstonia solanacearum Molk2	Ralstonia solanacearum PSI07
arginine degradation III (arginine decarboxylase/agmatinase pathway)	2	0.50	0.50	1	0.50	0.50	0.50
choline degradation I	2	1	1	1	1	1	1
glycine betaine biosynthesis I (Gram-negative bacteria)	2	1	1	1	1	1	1
glycine betaine biosynthesis II (Gram-positive bacteria)	2	1	1	1	1	1	1
glycine betaine biosynthesis III (plants)	2	1	1	0.50	1	1	1
putrescine biosynthesis I	2	0.50	0.50	1	0.50	0.50	0.50
spermidine biosynthesis	2	1	1	0.50	0.50	0.50	1
UDP-N-acetyl-D-glucosamine biosynthesis I	4	1	1	1	0.75	1	1
urate biosynthesis	4	0.75	0.75	0.75	0.50	0.50	0.75
Amino acids Biosynthesis	Reactions nb	Ralstonia solanacearum CFBP2957	Ralstonia solanacearum CMR15	Ralstonia solanacearum GMI1000	Ralstonia solanacearum Ipo1609	Ralstonia solanacearum Molk2	Ralstonia solanacearum PSI07
β-alanine biosynthesis I	4	0.75	0.50	0.25	0.50	0.50	0.25
β-alanine biosynthesis II	6	0.67	0.50	0.67	0.67	0.50	0.67
β-alanine biosynthesis III	3	0	0	0	0	0	0.67
β-alanine biosynthesis IV	1	1	1	1	1	1	1
S-adenosyl-L-methionine cycle	4	0.75	0.75	0.75	0.50	0.75	0.75
alanine biosynthesis I	3	0.67	0.67	0.67	0.67	0.67	0.67
alanine biosynthesis II	1	0	0	1	0	0	0
alanine biosynthesis III	1	1	1	0	1	0	1
arginine biosynthesis II (acetyl cycle)	9	1	1	1	0.78	0.89	1
arginine biosynthesis III	9	0.89	0.89	0.89	0.67	0.78	0.89
arginine biosynthesis IV	6	0.83	0.83	1	0.50	0.67	0.83
arginine degradation I (arginase pathway)	3	1	1	1	0.67	0.67	1
arginine degradation VI (arginase 2 pathway)	3	1	1	1	1	1	1
asparagine biosynthesis I	1	0	0	0	1	1	0
asparaginyl-tRNAasn biosynthesis via transamidation	2	0.50	0.50	0.50	0.50	0.50	0.50
aspartate biosynthesis	1	1	1	1	1	1	1
citrulline biosynthesis	7	1	1	1	0.86	0.86	1
citrulline-nitric oxide cycle	3	0.67	0.67	0.67	0	0.33	0.67
cysteine biosynthesis I	2	1	1	1	1	1	1
glutamate biosynthesis I	1	1	1	1	1	1	1
glutamate biosynthesis II	1	1	1	1	1	1	1
glutamate biosynthesis III	1	1	1	1	1	1	1
glutamate biosynthesis V	1	1	1	0	1	0	1
glutamine biosynthesis	1	1	1	1	1	1	1
glycine biosynthesis I	1	1	1	1	1	1	1
glycine biosynthesis II	1	1	1	1	1	1	1
glycine biosynthesis IV	1	1	1	1	1	1	1
histidine biosynthesis	10	1	1	0.90	0.90	0.80	1
homocysteine biosynthesis	2	1	1	1	1	1	1
homoserine biosynthesis	3	1	1	1	1	1	1
isoleucine biosynthesis I (from threonine)	5	1	1	1	1	1	1
isoleucine biosynthesis IV	6	0.83	0.67	0.83	0.83	0.83	0.83
leucine biosynthesis	5	1	1	1	1	1	1
lysine biosynthesis I	9	0.89	0.89	0.89	0.78	0.78	0.89
lysine biosynthesis V	10	0.20	0.20	0.10	0.20	0.20	0.20
methionine biosynthesis I	5	0.60	0.60	0.80	0.40	0.60	0.60
methionine salvage pathway	7	0	0	0	0.14	0.14	0
ornithine biosynthesis	5	1	1	1	1	1	1
phenylalanine biosynthesis I	3	1	1	1	1	1	1
proline biosynthesis I	3	1	1	1	1	1	1
proline biosynthesis III	3	0.67	0.67	1	0.67	0.67	0.67
serine biosynthesis	3	1	1	1	1	1	1
threonine biosynthesis from homoserine	2	1	1	1	1	1	1
tryptophan biosynthesis	6	1	1	1	1	1	1
tyrosine biosynthesis I	3	0.67	0.67	1	0.67	0.67	0.67
valine biosynthesis	4	1	1	1	1	1	1
Aminoacyl-tRNA Charging	Reactions nb	Ralstonia solanacearum CFBP2957	Ralstonia solanacearum CMR15	Ralstonia solanacearum GMI1000	Ralstonia solanacearum Ipo1609	Ralstonia solanacearum Molk2	Ralstonia solanacearum PSI07
asparaginyl-tRNAasn biosynthesis via transamidation	2	0.50	0.50	0.50	0.50	0.50	0.50
glutaminyl-tRNAgln biosynthesis via transamidation	2	0.50	0.50	0.50	0.50	0.50	0.50
tRNA charging pathway	20	0.95	0.95	0.95	0.80	0.80	0.95
Aromatic Compounds Biosynthesis	Reactions nb	Ralstonia solanacearum CFBP2957	Ralstonia solanacearum CMR15	Ralstonia solanacearum GMI1000	Ralstonia solanacearum Ipo1609	Ralstonia solanacearum Molk2	Ralstonia solanacearum PSI07
2,3-dihydroxybenzoate biosynthesis	3	0	0.33	0	0	0	0
4-hydroxybenzoate biosynthesis II (bacteria and fungi)	1	1	1	1	1	1	1
chorismate biosynthesis	8	0.88	0.88	0.88	0.88	0.88	0.88
Carbohydrates Biosynthesis	Reactions nb	Ralstonia solanacearum CFBP2957	Ralstonia solanacearum CMR15	Ralstonia solanacearum GMI1000	Ralstonia solanacearum Ipo1609	Ralstonia solanacearum Molk2	Ralstonia solanacearum PSI07
2-keto-L-gulonate biosynthesis	3	0	0	0.33	0.33	0	0
ADP-L-glycero--D-manno-heptose biosynthesis	5	0.80	0.80	0.80	0.60	0.80	0.80
CMP-KDO biosynthesis I	4	1	1	0.50	1	1	1
CMP-KDO biosynthesis II (from D-arabinose 5-phosphate)	3	1	1	0.67	1	1	1
dTDP-L-rhamnose biosynthesis I	4	1	1	1	1	1	1
GDP--D-perosamine biosynthesis	2	0	0	0	0	0	0.50
GDP-6-deoxy-D-talose biosynthesis	2	0	0	0	0	0	0.50
GDP-D-rhamnose biosynthesis	2	0	0	0	0	0	0.50
GDP-L-fucose biosynthesis I (from GDP-D-mannose)	2	0	0	0	0	0	0.50
GDP-mannose biosynthesis I	4	0.75	0.75	0.50	0.75	0.75	1
GDP-mannose biosynthesis II	4	0.75	0.75	0.50	0.75	0.75	1
gluconeogenesis	13	0.85	0.85	0.85	0.62	0.77	0.85
glycogen biosynthesis I (from ADP-D-Glucose)	3	0.67	0.67	0.67	0.67	0.67	0.67
glycogen degradation I	7	0.43	0.57	0.43	0.43	0.43	0.57
sorbitol biosynthesis II	3	0.67	0.67	1	1	0.67	0.67
trehalose biosynthesis I	2	1	1	1	1	1	1
trehalose biosynthesis II	2	0.50	0.50	1	0.50	0.50	0.50
trehalose biosynthesis III	2	0.50	0.50	1	0.50	0.50	0.50
trehalose biosynthesis IV	1	1	1	0	1	0	1
trehalose biosynthesis V	3	0.67	0.67	0.67	0.67	0.33	0.67
UDP-D-xylose biosynthesis	2	1	1	0.50	0.50	1	1
UDP-galactose biosynthesis (salvage pathway from galactose using UDP-glucose)	4	0.50	0.50	0.50	0.50	0.50	0.50
Cell structures Biosynthesis	Reactions nb	Ralstonia solanacearum CFBP2957	Ralstonia solanacearum CMR15	Ralstonia solanacearum GMI1000	Ralstonia solanacearum Ipo1609	Ralstonia solanacearum Molk2	Ralstonia solanacearum PSI07
colanic acid building blocks biosynthesis	10	0.50	0.50	0.40	0.50	0.50	0.70
dTDP-L-rhamnose biosynthesis I	4	1	1	1	1	1	1
enterobacterial common antigen biosynthesis	9	0.33	0.33	0.33	0.33	0.33	0.33
GDP-mannose metabolism	5	0.40	0.40	0.20	0.40	0.40	0.60
KDO transfer to lipid IVA	2	1	1	1	1	1	1
lipid-A-precursor biosynthesis	6	1	1	1	0.83	0.83	1
peptidoglycan biosynthesis I	11	1	1	0.91	1	0.91	1
peptidoglycan biosynthesis II	11	0.91	0.91	0.73	0.91	0.82	0.91
UDP-N-acetyl-D-glucosamine biosynthesis I	4	1	1	1	0.75	1	1
Cofactors, Prosthetic Groups, Electron Carriers Biosynthesis	Reactions nb	Ralstonia solanacearum CFBP2957	Ralstonia solanacearum CMR15	Ralstonia solanacearum GMI1000	Ralstonia solanacearum Ipo1609	Ralstonia solanacearum Molk2	Ralstonia solanacearum PSI07
1,4-dihydroxy-2-naphthoate biosynthesis I	7	0.14	0.14	0.14	0.14	0	0.14
2\'-(5\'-phosphoribosyl)-3\'-dephospho-CoA biosynthesis I (citrate lyase)	2	0.50	0	0	0	0	0
2\'-(5\'-phosphoribosyl)-3\'-dephospho-CoA biosynthesis II (malonate decarboxylase)	2	0.50	0	0	0	0	0
5,6-dimethylbenzimidazole biosynthesis	3	0.67	0.67	0.67	0.67	0.67	0.67
trans,trans-farnesyl diphosphate biosynthesis	3	0.67	0.67	0.33	0.67	0.67	0.67
acyl carrier protein metabolism	2	0.50	0.50	0.50	0.50	0.50	0.50
adenosylcobalamin biosynthesis from cobyrinate a,c-diamide I	8	0.88	0.88	0.63	0.88	0.88	0.88
adenosylcobalamin biosynthesis from cobyrinate a,c-diamide II	9	0.78	0.78	0.56	0.78	0.78	0.78
adenosylcobalamin salvage from cobinamide and cobalamin	7	0.86	0.86	0.57	0.86	0.86	0.86
aminopropanol phosphate biosynthesis	5	0.20	0.20	0.20	0.20	0.40	0.20
biotin biosynthesis I	5	0.80	0.80	0.80	0.60	0.80	0.80
biotin biosynthesis II	5	1	1	1	0.60	1	1
chlorophyllide a biosynthesis I	10	0.30	0.30	0.30	0.20	0.20	0.30
coenzyme A biosynthesis	5	1	1	1	1	1	1
coenzyme M biosynthesis	7	0.14	0.14	0	0.14	0.14	0.14
di-trans,poly-cis-undecaprenyl diphosphate biosynthesis	8	1	1	1	1	1	1
flavin biosynthesis	9	0.89	0.89	0.89	0.78	0.89	0.89
folate polyglutamylation I	5	0.80	0.80	0.80	0.80	0.80	0.80
folate polyglutamylation II	2	0.50	0.50	0.50	0.50	0.50	0.50
folate transformations	12	0.67	0.67	0.58	0.67	0.67	0.67
formylTHF biosynthesis I	12	0.92	0.92	0.92	0.92	0.92	0.92
formylTHF biosynthesis II	12	0.92	0.92	0.83	0.83	0.92	0.92
geranyldiphosphate biosynthesis	1	1	1	0	1	1	1
glutathione biosynthesis	2	0.50	0.50	0.50	0.50	0.50	0.50
glutathione redox reactions I	3	0.67	0.67	0.67	0.67	0.67	0.67
glutathione redox reactions II	1	1	1	1	1	1	1
heme biosynthesis from uroporphyrinogen II	5	0.80	0.80	0.80	0.80	0.80	0.80
heptaprenyl diphosphate biosynthesis	4	1	1	1	0	1	1
hexaprenyl diphosphate biosynthesis	3	1	1	1	0	1	1
L-ascorbate biosynthesis V	3	0	0	0.33	0.33	0	0
lipoate biosynthesis and incorporation I	3	0.67	0.67	0.33	0.67	0.67	1
menaquinone-8 biosynthesis	1	1	1	1	1	1	1
methylerythritol phosphate pathway	9	0.89	0.89	0.89	0.78	0.89	0.89
molybdenum cofactor biosynthesis	4	0.25	0.25	0	0.25	0.25	0.25
molybdopterin guanine dinucleotide biosynthesis	1	1	1	1	1	1	1
NAD biosynthesis I (from aspartate)	6	1	1	1	1	1	1
NAD biosynthesis III	2	0.50	0.50	1	0	0.50	0.50
NAD phosphorylation and dephosphorylation	3	0.67	0.67	0.67	0.67	0.67	0.67
NAD salvage pathway I	8	0.50	0.50	0.50	0.50	0.50	0.50
NAD salvage pathway III	2	0.50	0.50	0.50	0	0.50	0.50
octaprenyl diphosphate biosynthesis	5	1	1	1	0	1	1
pantothenate biosynthesis I	3	1	1	1	1	1	1
pyridoxal 5\'-phosphate biosynthesis	7	0.71	0.71	0.71	0.57	0.71	0.71
pyridoxal 5\'-phosphate salvage pathway	5	0.40	0.40	0.40	0.40	0.40	0.40
S-adenosylmethionine biosynthesis	1	1	1	1	1	1	1
siroheme biosynthesis	4	0.50	0.50	0.50	0.50	0.50	0.50
tetrahydrobioprein biosynthesis I	3	0.33	0.67	0.67	0.33	0.33	0.33
tetrahydrofolate biosynthesis I	12	0.83	0.92	0.75	0.83	0.83	0.83
tetrahydrofolate biosynthesis II	14	0.79	0.86	0.71	0.79	0.79	0.79
tetrapyrrole biosynthesis I	6	1	1	1	0.67	1	1
thiamin biosynthesis I	13	0.62	0.62	0.69	0.54	0.46	0.62
thioredoxin pathway	2	0.50	0.50	0.50	0.50	0.50	0.50
ubiquinone-7 biosynthesis (prokaryotic)	8	0.13	0.13	0.13	0.13	0	0.13
ubiquinone-8 biosynthesis (prokaryotic)	9	1	1	0.89	0.89	0.67	0.89
ubiquinone-9 biosynthesis (prokaryotic)	8	0.13	0.13	0.13	0.13	0	0.13
Fatty Acids and Lipids Biosynthesis	Reactions nb	Ralstonia solanacearum CFBP2957	Ralstonia solanacearum CMR15	Ralstonia solanacearum GMI1000	Ralstonia solanacearum Ipo1609	Ralstonia solanacearum Molk2	Ralstonia solanacearum PSI07
cis-vaccenate biosynthesis	5	0.60	0.60	0.60	0.60	0.60	0.60
acyl-CoA hydrolysis	1	1	1	1	0	1	1
biotin-carboxyl carrier protein	3	1	1	1	1	1	1
cardiolipin biosynthesis I	3	1	1	1	0.67	0.67	1
cardiolipin biosynthesis II	3	0.67	0.67	0.67	0.67	0.67	0.67
CDP-diacylglycerol biosynthesis I	4	0.75	0.75	0.75	0.75	0.75	0.75
CDP-diacylglycerol biosynthesis II	4	0.75	0.75	0.75	0.75	0.75	0.75
CDP-diacylglycerol biosynthesis III	5	0.60	0.60	0.60	0.60	0.60	0.60
cyclopropane fatty acid (CFA) biosynthesis	1	1	1	1	1	1	1
fatty acid activation	1	1	1	1	1	1	1
fatty acid biosynthesis initiation I	3	1	1	1	1	1	1
fatty acid biosynthesis initiation II	2	1	1	1	1	1	1
fatty acid biosynthesis initiation III	2	1	1	1	0.50	0.50	0.50
fatty acid elongation -- saturated	5	1	1	1	1	1	1
fatty acid elongation -- unsaturated	6	0.83	0.67	0.83	0.67	0.67	0.50
fatty acids biosynthesis (yeast)	1	0	0	1	0	0	0
KDO transfer to lipid IVA	2	1	1	1	1	1	1
KDO2-lipid A biosynthesis I	2	1	1	0.50	0.50	0.50	1
Lipid A-core biosynthesis	10	0.10	0.10	0	0.10	0.10	0.10
lipid-A-precursor biosynthesis	6	1	1	1	0.83	0.83	1
oleate biosynthesis II (animals)	2	0.50	1	0.50	0.50	0.50	0.50
palmitate biosynthesis II (bacteria and plants)	29	0.93	0.93	0.69	0.93	0.93	0.93
phosphatidylethanolamine biosynthesis I	2	1	1	1	1	1	1
sphingomyelin metabolism	2	0.50	0.50	0.50	0.50	0.50	0.50
stearate biosynthesis I (animals)	6	0.33	0.33	0.33	0.17	0.17	0.33
stearate biosynthesis II (plants)	5	0.80	0.80	0.60	0.80	0.80	0.80
very long chain fatty acid biosynthesis	4	0.50	0.75	0.50	0.50	0.50	0.50
Hormones Biosynthesis	Reactions nb	Ralstonia solanacearum CFBP2957	Ralstonia solanacearum CMR15	Ralstonia solanacearum GMI1000	Ralstonia solanacearum Ipo1609	Ralstonia solanacearum Molk2	Ralstonia solanacearum PSI07
IAA biosynthesis IV	2	0.50	0.50	0.50	0.50	0	1
IAA biosynthesis VI (via indole-3-acetamide)	2	1	1	0.50	1	0	1
tryptophan degradation VII (via indole-3-pyruvate)	3	0.33	0.33	0.67	0.33	0.33	0.33
Metabolic Regulators Biosynthesis	Reactions nb	Ralstonia solanacearum CFBP2957	Ralstonia solanacearum CMR15	Ralstonia solanacearum GMI1000	Ralstonia solanacearum Ipo1609	Ralstonia solanacearum Molk2	Ralstonia solanacearum PSI07
citrulline-nitric oxide cycle	3	0.67	0.67	0.67	0	0.33	0.67
ppGpp biosynthesis	4	0.75	0.75	0.75	0.75	0.75	0.75
Nucleosides and Nucleotides Biosynthesis	Reactions nb	Ralstonia solanacearum CFBP2957	Ralstonia solanacearum CMR15	Ralstonia solanacearum GMI1000	Ralstonia solanacearum Ipo1609	Ralstonia solanacearum Molk2	Ralstonia solanacearum PSI07
5-aminoimidazole ribonucleotide biosynthesis I	5	1	1	1	0.80	1	1
5-aminoimidazole ribonucleotide biosynthesis II	6	0.83	0.83	1	0.67	0.83	0.83
adenosine nucleotides de novo biosynthesis	7	0.86	0.86	0.71	0.71	0.86	0.86
guanosine nucleotides de novo biosynthesis	9	0.89	0.89	0.78	0.89	0.89	0.89
inosine-5\'-phosphate biosynthesis I	6	1	1	1	1	1	1
inosine-5\'-phosphate biosynthesis II	5	1	1	1	1	1	1
pyrimidine deoxyribonucleotides de novo biosynthesis	13	0.77	0.85	0.69	0.85	0.85	0.85
pyrimidine ribonucleotides interconversion	4	1	1	1	1	1	1
salvage pathways of adenine, hypoxanthine, and their nucleosides	12	0.50	0.50	0.50	0.33	0.42	0.50
salvage pathways of guanine, xanthine, and their nucleosides	7	0.43	0.43	0.29	0.43	0.43	0.43
salvage pathways of purine and pyrimidine nucleotides	17	0.59	0.59	0.65	0.59	0.59	0.59
salvage pathways of pyrimidine ribonucleotides	8	0.38	0.50	0.50	0.50	0.50	0.50
uridine-5\'-phosphate biosynthesis	6	0.83	0.83	0.83	0.83	0.83	0.83
Other Biosynthesis	Reactions nb	Ralstonia solanacearum CFBP2957	Ralstonia solanacearum CMR15	Ralstonia solanacearum GMI1000	Ralstonia solanacearum Ipo1609	Ralstonia solanacearum Molk2	Ralstonia solanacearum PSI07
polyhydroxybutyrate biosynthesis	3	0.67	0.67	0.67	0.67	0.67	0.67
PRPP biosynthesis I	1	1	1	1	1	1	1
Secondary Metabolites Biosynthesis	Reactions nb	Ralstonia solanacearum CFBP2957	Ralstonia solanacearum CMR15	Ralstonia solanacearum GMI1000	Ralstonia solanacearum Ipo1609	Ralstonia solanacearum Molk2	Ralstonia solanacearum PSI07
(5R)-carbapenem biosynthesis	6	0.17	0.17	0.17	0	0	0.17
myo-inositol biosynthesis	2	0.50	0.50	0.50	0.50	0.50	0.50
canavanine biosynthesis	4	0.75	0.75	0.75	0.25	0.50	0.75
cephamycin C biosynthesis	3	0.33	0	0.33	0	0	0.33
deacetylcephalosporin C biosynthesis	3	0.33	0.33	0.33	0	0	0.33
phenylethanol biosynthesis	4	0.50	0.25	0.25	0.25	0.50	0.25
tryptophan degradation VI (via tryptamine)	3	0.33	0	0	0	0.33	0
Siderophore Biosynthesis	Reactions nb	Ralstonia solanacearum CFBP2957	Ralstonia solanacearum CMR15	Ralstonia solanacearum GMI1000	Ralstonia solanacearum Ipo1609	Ralstonia solanacearum Molk2	Ralstonia solanacearum PSI07
aerobactin biosynthesis	3	0.33	0.33	0	0	0.33	0.33
DEGRADATION/UTILIZATION/ASSIMILATION
Alcohols Degradation	Reactions nb	Ralstonia solanacearum CFBP2957	Ralstonia solanacearum CMR15	Ralstonia solanacearum GMI1000	Ralstonia solanacearum Ipo1609	Ralstonia solanacearum Molk2	Ralstonia solanacearum PSI07
cyclohexanol degradation	5	0	0	0	0.20	0.20	0
ethanol degradation	2	0.50	1	1	0.50	0.50	0.50
glycerol degradation I	3	1	1	1	1	1	1
glycerol degradation IV	2	1	1	1	1	1	1
oxidative ethanol degradation I	3	1	1	1	1	1	1
oxidative ethanol degradation III	3	1	1	1	1	1	1
Aldehyde Degradation	Reactions nb	Ralstonia solanacearum CFBP2957	Ralstonia solanacearum CMR15	Ralstonia solanacearum GMI1000	Ralstonia solanacearum Ipo1609	Ralstonia solanacearum Molk2	Ralstonia solanacearum PSI07
L-lactaldehyde degradation (aerobic)	2	0	0	0	0	0	0.50
methylglyoxal degradation I	3	1	1	1	1	1	1
methylglyoxal degradation III	2	0.50	0.50	0.50	0.50	0.50	0
Amines and Polyamines Degradation	Reactions nb	Ralstonia solanacearum CFBP2957	Ralstonia solanacearum CMR15	Ralstonia solanacearum GMI1000	Ralstonia solanacearum Ipo1609	Ralstonia solanacearum Molk2	Ralstonia solanacearum PSI07
4-aminobutyrate degradation I	3	1	1	1	1	1	1
allantoin degradation to ureidoglycolate I (urea producing)	2	0.50	0.50	0.50	0.50	0.50	0.50
choline degradation I	2	1	1	1	1	1	1
choline degradation II	2	0	0	0	0	0	0
glycine betaine degradation	5	0.60	0.60	0.60	0.60	0.60	0.60
phenylethylamine degradation	2	0.50	0	0	0	0.50	0
putrescine degradation I	2	0	0	0	0	0.50	0
putrescine degradation III	4	0.75	0.50	0.25	0.50	0.50	0.50
urea degradation II	1	1	1	1	1	0	1
Amino Acids Degradation	Reactions nb	Ralstonia solanacearum CFBP2957	Ralstonia solanacearum CMR15	Ralstonia solanacearum GMI1000	Ralstonia solanacearum Ipo1609	Ralstonia solanacearum Molk2	Ralstonia solanacearum PSI07
β-alanine degradation I	2	0.50	0.50	0.50	1	1	0.50
β-alanine degradation II	2	0.50	0.50	0.50	1	0.50	0.50
2-ketoglutarate dehydrogenase complex	3	0.67	1	1	0.67	0.33	1
4-hydroxyproline degradation II	4	0	0	0.25	0	0	0
alanine degradation I	2	1	1	1	1	1	1
alanine degradation II (to D-lactate)	3	0.67	0.33	0.67	0.67	0.67	0.67
arginine degradation I (arginase pathway)	3	1	1	1	0.67	0.67	1
arginine degradation III (arginine decarboxylase/agmatinase pathway)	2	0.50	0.50	1	0.50	0.50	0.50
arginine degradation VI (arginase 2 pathway)	3	1	1	1	1	1	1
arginine degradation VII (arginase 3 pathway)	2	1	1	1	1	1	1
asparagine degradation I	1	1	1	1	1	1	1
aspartate degradation II	2	1	1	1	1	1	1
citrulline degradation	2	0.50	0.50	0.50	0.50	0.50	0.50
citrulline-nitric oxide cycle	3	0.67	0.67	0.67	0	0.33	0.67
glutamate degradation X	1	1	1	1	1	1	1
glutamine degradation I	1	1	1	1	1	1	1
glutamine degradation II	1	1	1	1	1	1	1
glycine cleavage complex	3	1	1	1	1	1	1
histidine degradation I	4	1	1	1	0.75	0.75	1
isoleucine degradation I	6	0.50	0.50	0.50	0.50	0.50	0.50
isoleucine degradation II	3	0.67	0.67	0.67	0.67	0.67	0.67
L-cysteine degradation II	1	1	1	0	1	1	1
L-serine degradation	1	1	1	1	1	1	1
leucine degradation I	6	0.50	0.67	0.50	0.67	0.33	0.67
leucine degradation III	3	0.67	0.67	0.67	0.67	0.67	0.67
lysine degradation I	1	1	1	0	1	1	1
lysine fermentation to acetate and butyrate	10	0.40	0.30	0.10	0.40	0.40	0.40
methionine degradation I (to homocysteine)	3	1	1	1	0.67	0.67	1
methionine degradation III	3	0.33	0.33	0.67	0.33	0.33	0.33
ornithine degradation (proline biosynthesis)	1	1	1	1	1	1	1
phenylalanine degradation I (aerobic)	3	0.67	0.67	0.67	0.67	0.67	0.67
phenylalanine degradation III	4	0.75	0.75	1	0.75	0.75	0.75
proline degradation I	2	1	1	1	0	0	1
proline degradation II	2	0.50	0.50	1	0	0	0.50
taurine degradation IV	1	0	1	1	1	1	1
threonine degradation I	4	0.25	0.50	0.25	0.75	0.50	0.25
threonine degradation II	2	0.50	0.50	0.50	1	1	0
threonine degradation III (to methylglyoxal)	2	0.50	0	0	0.50	1	0
threonine degradation IV	2	0.50	1	1	0.50	0.50	0.50
tryptophan degradation I (via anthranilate)	3	1	1	0.67	1	1	0.67
tryptophan degradation to 2-amino-3-carboxymuconate semialdehyde	5	0.60	0.60	0.40	0.60	0.60	0.40
tryptophan degradation VI (via tryptamine)	3	0.33	0	0	0	0.33	0
tryptophan degradation VII (via indole-3-pyruvate)	3	0.33	0.33	0.67	0.33	0.33	0.33
tryptophan degradation VIII (to tryptophol)	4	0.25	0.25	0.75	0.25	0.25	0.25
tyrosine degradation I	5	0.80	0.80	0.80	0.60	0.80	0.80
tyrosine degradation III	4	0.50	0.50	1	0.50	0.50	0.50
valine degradation I	7	0.57	0.57	0.57	0.57	0.57	0.57
valine degradation II	3	1	1	1	1	1	1
Aromatic Compounds Degradation	Reactions nb	Ralstonia solanacearum CFBP2957	Ralstonia solanacearum CMR15	Ralstonia solanacearum GMI1000	Ralstonia solanacearum Ipo1609	Ralstonia solanacearum Molk2	Ralstonia solanacearum PSI07
2-nitrotoluene degradation	3	0	0	0.33	0	0	0
3,5-dichlorocatechol degradation	6	0.17	0.17	0	0	0	0.17
3-chlorobenzoate degradation (aerobic)	4	0.50	0	0	0.50	0.50	0.50
3-chlorocatechol degradation	5	0.20	0.20	0.20	0.20	0.20	0.20
3-chlorotoluene degradation II	3	0.33	0.33	0.33	0.33	0.33	0.33
3-phenylpropionate and 3-(3-hydroxyphenyl)propionate degradation to 2-oxopent-4-enoate	5	0	0	0	0	0	0.20
3-phenylpropionate degradation	9	0	0.11	0.11	0.11	0.11	0.11
4-chlorocatechol degradation	4	0.25	0.25	0.25	0.25	0.25	0.25
4-hydroxymandelate degradation	6	0.17	0.17	0.17	0.17	0.17	0.33
4-hydroxyphenylacetate degradation	9	0.33	0.33	0.33	0.33	0.33	0.44
aldoxime degradation	3	0.33	0.33	0.33	0.33	0	0.67
atrazine degradation I (aerobic)	3	0	0.33	0.33	0.33	0.33	0.33
benzoate degradation I (aerobic)	2	1	0	0	1	1	1
benzoyl-CoA degradation III (anaerobic)	9	0	0	0	0	0.11	0
biphenyl degradation	4	0	0.25	0	0.25	0.25	0.25
catechol degradation to -ketoadipate	4	1	0.25	0.25	1	1	1
catechol degradation to 2-oxopent-4-enoate I	2	0.50	0	0.50	0.50	0.50	0
catechol degradation to 2-oxopent-4-enoate II	4	0.25	0.50	0.50	0.25	0.25	0.25
chlorosalicylate degradation	7	0.29	0.29	0	0.57	0.57	0.57
cyanurate degradation	3	0.33	0.33	0	0.33	0.33	0.33
gallate degradation I	4	0.25	0.50	0.25	0.75	0.50	0.75
gallate degradation II	3	0	0.33	0	0.67	0.33	1
mandelate degradation I	5	0.20	0.20	0.20	0.20	0.20	0.40
methylgallate degradation	4	0	0.25	0	0.50	0.25	0.75
naphthalene degradation	7	0.43	0.57	0.14	0.57	0.57	0.57
nicotinate degradation I	5	0	0.20	0.20	0	0	0
nitrobenzene degradation I	8	0	0.13	0.13	0	0	0
orthanilate degradation	4	0.25	0.50	0.25	0.25	0.25	0.25
phenylacetate degradation I (aerobic)	5	1	1	0.80	0.60	0.80	1
phenylethylamine degradation	2	0.50	0	0	0	0.50	0
protocatechuate degradation I (meta-cleavage pathway)	5	0	0	0	0.40	0.20	0.60
protocatechuate degradation II (ortho-cleavage pathway)	4	1	1	1	1	1	1
toluene degradation to 2-oxopent-4-enoate (via toluene-cis-diol)	4	0	0	0.25	0	0	0
toluene degradation to 2-oxopent-4-enoate I (via o-cresol)	4	0	0	0.25	0	0	0
toluene degradation to benzoate	3	0.33	0.33	0.33	0.33	0.33	0.33
toluene degradation to protocatechuate (via p-cresol)	4	0.25	0.25	0.25	0.25	0.25	0.25
urate degradation to allantoin	3	0	0	0.33	0	0	0
C1 Compounds Utilization and Assimilation	Reactions nb	Ralstonia solanacearum CFBP2957	Ralstonia solanacearum CMR15	Ralstonia solanacearum GMI1000	Ralstonia solanacearum Ipo1609	Ralstonia solanacearum Molk2	Ralstonia solanacearum PSI07
formaldehyde assimilation I (serine pathway)	12	0.50	0.50	0.50	0.42	0.42	0.50
formaldehyde oxidation I	6	0.50	0.50	0.50	0.50	0.50	0.67
formaldehyde oxidation II (glutathione-dependent)	2	1	1	1	1	1	1
formaldehyde oxidation IV (thiol-independent)	1	0	0	1	0	0	0
formaldehyde oxidation V (tetrahydrofolate pathway)	3	0.67	0.67	0.67	0.67	0.67	0.67
formate oxidation to CO2	1	1	1	1	1	1	1
reductive monocarboxylic acid cycle	2	0	0.50	0	0.50	0	0
Carbohydrates Degradation	Reactions nb	Ralstonia solanacearum CFBP2957	Ralstonia solanacearum CMR15	Ralstonia solanacearum GMI1000	Ralstonia solanacearum Ipo1609	Ralstonia solanacearum Molk2	Ralstonia solanacearum PSI07
2-oxopentenoate degradation	3	0	1	0.67	0	0	0
D-mannose degradation	1	1	1	1	1	1	1
fructose degradation	1	1	1	1	1	1	1
fucose degradation	3	0.33	0.33	0	0.33	0.33	0.33
glycogen degradation I	7	0.43	0.57	0.43	0.43	0.43	0.57
glycogen degradation II	5	0.20	0.20	0.20	0	0	0.20
homogalacturonan degradation	2	1	1	1	1	1	1
mannitol degradation II	3	0.33	0.33	0.33	0.33	0.33	0.33
ribose degradation	2	0.50	0.50	0.50	0.50	0.50	0.50
sucrose degradation I	2	1	1	1	0.50	0.50	1
trehalose degradation II (trehalase)	2	1	1	1	0.50	1	1
UDP-galactose biosynthesis (salvage pathway from galactose using UDP-glucose)	4	0.50	0.50	0.50	0.50	0.50	0.50
Carboxylates Degradation	Reactions nb	Ralstonia solanacearum CFBP2957	Ralstonia solanacearum CMR15	Ralstonia solanacearum GMI1000	Ralstonia solanacearum Ipo1609	Ralstonia solanacearum Molk2	Ralstonia solanacearum PSI07
β-ketoadipate degradation	2	1	1	1	1	1	1
2-amino-3-carboxymuconate semialdehyde degradation to 2-oxopentenoate	4	0	0.25	0.25	0	0	0
2-methylcitrate cycle I	5	0.80	0.80	1	0.80	0.80	0.80
2-methylcitrate cycle II	6	0.67	0.67	0.83	0.67	0.67	0.67
acetate conversion to acetyl-CoA	1	1	1	1	1	1	1
acetate formation from acetyl-CoA I	2	1	0.50	0	1	1	1
acetyl-CoA biosynthesis (from pyruvate)	3	0.67	1	1	1	1	1
glutaryl-CoA degradation	5	0.40	0.40	0.40	0.40	0.40	0.40
glycolate and glyoxylate degradation I	4	0.75	0.75	0.75	0.75	0.75	0.75
glycolate and glyoxylate degradation II	2	1	1	1	1	1	1
methylmalonyl pathway	3	0.67	0.67	0.67	0.67	0.33	0.67
Chlorinated Compounds Degradation	Reactions nb	Ralstonia solanacearum CFBP2957	Ralstonia solanacearum CMR15	Ralstonia solanacearum GMI1000	Ralstonia solanacearum Ipo1609	Ralstonia solanacearum Molk2	Ralstonia solanacearum PSI07
1,2-dichloroethane degradation	4	0.25	0.25	0.50	0.25	0.25	0.25
carbon tetrachloride degradation II	3	0.33	0.33	0	0.33	0.33	0.33
Degradation/Utilization/Assimilation - Other	Reactions nb	Ralstonia solanacearum CFBP2957	Ralstonia solanacearum CMR15	Ralstonia solanacearum GMI1000	Ralstonia solanacearum Ipo1609	Ralstonia solanacearum Molk2	Ralstonia solanacearum PSI07
2-nitropropane degradation	2	1	1	1	1	1	1
acetylene degradation	5	0.60	0.60	0.40	0.60	0.60	0.60
acrylonitrile degradation	3	0.33	0.67	0.33	0.33	0	0.67
nylon-6 oligomer degradation	5	0.40	0.40	0.40	0.40	0.40	0.40
octane oxidation	5	0.60	0.60	0.40	0.40	0.40	0.60
removal of superoxide radicals	2	1	1	1	1	1	1
seed germination protein turnover	1	1	1	1	1	1	1
wound-induced proteolysis I	1	1	1	1	1	1	1
Fatty Acid and Lipids Degradation	Reactions nb	Ralstonia solanacearum CFBP2957	Ralstonia solanacearum CMR15	Ralstonia solanacearum GMI1000	Ralstonia solanacearum Ipo1609	Ralstonia solanacearum Molk2	Ralstonia solanacearum PSI07
acetoacetate degradation (to acetyl CoA)	2	1	1	0.50	1	1	1
acetone degradation I (to methylglyoxal)	4	0.50	0.75	0.50	0.50	0.50	0.25
anandamide degradation	1	1	1	1	1	0	1
fatty acid -oxidation I	7	1	1	0.86	1	1	1
fatty acid -oxidation IV (unsaturated, even number)	6	0.83	0.83	0.83	0.83	0.83	0.83
glycerol degradation IV	2	1	1	1	1	1	1
oleate -oxidation	3	0.67	1	0	0.67	0.67	0.67
phospholipases	5	0.20	0	0.40	0.40	0.20	0.40
triacylglycerol degradation	3	0.33	0.67	0	0.33	0.67	0.33
Inorganic Nutrients Metabolism	Reactions nb	Ralstonia solanacearum CFBP2957	Ralstonia solanacearum CMR15	Ralstonia solanacearum GMI1000	Ralstonia solanacearum Ipo1609	Ralstonia solanacearum Molk2	Ralstonia solanacearum PSI07
ammonia assimilation cycle II	3	0.67	0.67	0.33	0.67	0.33	0.67
ammonium transport	1	0	0	1	0	0	0
cyanate degradation	2	1	0.50	1	1	1	1
diethylphosphate degradation	2	0.50	0.50	0.50	0.50	0.50	0.50
dimethylsulfide degradation II (oxidation)	4	0	0.25	0.25	0.25	0.25	0.25
nitrate reduction I (denitrification)	4	0.75	1	0.75	0.75	0.75	0.75
nitrate reduction III (dissimilatory)	2	0.50	0.50	0.50	0.50	0.50	0.50
nitrate reduction V (assimilatory)	4	0.75	0.75	0.75	0.75	0.75	0.75
phosphonate degradation	3	0	0.33	0.33	0.33	0.33	0
sulfate activation for sulfonation	2	1	1	1	1	1	1
sulfate reduction I (assimilatory)	4	0.75	0.75	1	0.75	0.75	0.75
sulfate reduction II (assimilatory)	3	0.67	0.67	0.33	0.67	0.67	0.67
sulfite oxidation I (sulfite oxidoreductase)	1	1	1	1	1	1	1
sulfite oxidation III	2	0.50	0.50	0.50	0.50	0.50	0.50
sulfite oxidation IV	1	1	1	0	1	1	1
thiosulfate disproportionation III (rhodanese)	1	1	1	1	1	1	1
two-component alkanesulfonate monooxygenase	2	0.50	1	1	1	1	1
urea cycle	5	0.80	0.80	0.80	0.40	0.60	0.80
Nucleosides and Nucleotides Degradation and Recycling	Reactions nb	Ralstonia solanacearum CFBP2957	Ralstonia solanacearum CMR15	Ralstonia solanacearum GMI1000	Ralstonia solanacearum Ipo1609	Ralstonia solanacearum Molk2	Ralstonia solanacearum PSI07
purine deoxyribonucleosides degradation	7	0.14	0.29	0.29	0.14	0.14	0.14
pyrimidine deoxyribonucleosides degradation	6	0	0.17	0.33	0	0	0
Secondary Metabolites Degradation	Reactions nb	Ralstonia solanacearum CFBP2957	Ralstonia solanacearum CMR15	Ralstonia solanacearum GMI1000	Ralstonia solanacearum Ipo1609	Ralstonia solanacearum Molk2	Ralstonia solanacearum PSI07
β-D-glucuronide and D-glucuronate degradation	5	0.20	0.20	0	0.20	0	0.20
1,6-anhydro-N-acetylmuramic acid recycling	2	0.50	0.50	0.50	0.50	0	0.50
D-glucarate degradation	4	0.75	0.75	0.50	0.75	0.75	0.75
myo-inositol degradation	6	0.17	0.17	0.17	0.50	0.33	0.17
betanidin degradation	1	1	1	1	1	1	1
D-arabitol degradation	2	0	0	0.50	0	0	0
D-camphor degradation	5	0.20	0.20	0.20	0.20	0.20	0.20
D-galactarate degradation	4	0.75	0.75	0.50	0.75	0.75	0.75
D-galactonate degradation	3	0	1	1	0	0	1
D-galacturonate degradation	4	0.25	0.25	0.25	0.25	0	0.25
galactitol degradation	3	0	0	0.33	0	0	0
L-idonate degradation	3	0.67	0.67	1	1	0.33	0.67
sorbitol degradation	1	1	1	1	1	0	1
xylitol degradation	2	0.50	0.50	0.50	0	0	0.50
DETOXIFICATION
Acid Resistance	Reactions nb	Ralstonia solanacearum CFBP2957	Ralstonia solanacearum CMR15	Ralstonia solanacearum GMI1000	Ralstonia solanacearum Ipo1609	Ralstonia solanacearum Molk2	Ralstonia solanacearum PSI07
arginine dependent acid resistance	1	0	0	1	0	0	0
Arsenate Detoxification	Reactions nb	Ralstonia solanacearum CFBP2957	Ralstonia solanacearum CMR15	Ralstonia solanacearum GMI1000	Ralstonia solanacearum Ipo1609	Ralstonia solanacearum Molk2	Ralstonia solanacearum PSI07
arsenate detoxification II	1	1	1	1	1	1	1
arsenite oxidation (respiratory)	1	0	0	0	0	0	1
Mercury Detoxification	Reactions nb	Ralstonia solanacearum CFBP2957	Ralstonia solanacearum CMR15	Ralstonia solanacearum GMI1000	Ralstonia solanacearum Ipo1609	Ralstonia solanacearum Molk2	Ralstonia solanacearum PSI07
phenylmercury acetate degradation	2	0	0	0.50	0	0	0
Methylglyoxal Detoxification	Reactions nb	Ralstonia solanacearum CFBP2957	Ralstonia solanacearum CMR15	Ralstonia solanacearum GMI1000	Ralstonia solanacearum Ipo1609	Ralstonia solanacearum Molk2	Ralstonia solanacearum PSI07
methylglyoxal degradation I	3	1	1	1	1	1	1
methylglyoxal degradation III	2	0.50	0.50	0.50	0.50	0.50	0
GENERATION OF PRECURSOR METABOLITES AND ENERGY
Chemoautotrophic Energy Metabolism	Reactions nb	Ralstonia solanacearum CFBP2957	Ralstonia solanacearum CMR15	Ralstonia solanacearum GMI1000	Ralstonia solanacearum Ipo1609	Ralstonia solanacearum Molk2	Ralstonia solanacearum PSI07
arsenite oxidation (respiratory)	1	0	0	0	0	0	1
formate oxidation to CO2	1	1	1	1	1	1	1
sulfite oxidation I (sulfite oxidoreductase)	1	1	1	1	1	1	1
Fermentation	Reactions nb	Ralstonia solanacearum CFBP2957	Ralstonia solanacearum CMR15	Ralstonia solanacearum GMI1000	Ralstonia solanacearum Ipo1609	Ralstonia solanacearum Molk2	Ralstonia solanacearum PSI07
acetoin biosynthesis I	2	0.50	0.50	0.50	0.50	0.50	0.50
acetoin biosynthesis II	2	0.50	0.50	0.50	0.50	0.50	0.50
acetoin biosynthesis III	3	1	1	1	1	1	1
acetyl-CoA fermentation to butyrate I	6	0.67	0.50	0.33	0.50	0.50	0.67
acetylene degradation	5	0.60	0.60	0.40	0.60	0.60	0.60
lysine fermentation to acetate and butyrate	10	0.40	0.30	0.10	0.40	0.40	0.40
mixed acid fermentation	13	0.62	0.69	0.54	0.62	0.54	0.62
pyruvate fermentation to acetate VIII	2	1	1	1	1	1	1
pyruvate fermentation to ethanol I	3	0.33	1	0.67	0.67	0.33	0.33
pyruvate fermentation to ethanol II	2	1	1	1	1	1	1
pyruvate fermentation to lactate	1	1	1	0	1	1	1
pyruvate fermentation to propionate I	7	0.43	0.43	0.43	0.43	0.29	0.43
pyruvate fermentation to propionate II (acrylate pathway)	5	0.40	0.40	0.40	0.40	0.40	0.40
Glycolysis	Reactions nb	Ralstonia solanacearum CFBP2957	Ralstonia solanacearum CMR15	Ralstonia solanacearum GMI1000	Ralstonia solanacearum Ipo1609	Ralstonia solanacearum Molk2	Ralstonia solanacearum PSI07
glycolysis I	11	0.91	0.91	0.91	0.73	0.91	0.91
Other	Reactions nb	Ralstonia solanacearum CFBP2957	Ralstonia solanacearum CMR15	Ralstonia solanacearum GMI1000	Ralstonia solanacearum Ipo1609	Ralstonia solanacearum Molk2	Ralstonia solanacearum PSI07
acetyl-CoA biosynthesis (from pyruvate)	3	0.67	1	1	1	1	1
Entner-Doudoroff pathway I	2	1	1	1	1	1	1
lactate biosynthesis	4	0.25	0.25	0	0.25	0.25	0.25
Pentose Phosphate Pathways	Reactions nb	Ralstonia solanacearum CFBP2957	Ralstonia solanacearum CMR15	Ralstonia solanacearum GMI1000	Ralstonia solanacearum Ipo1609	Ralstonia solanacearum Molk2	Ralstonia solanacearum PSI07
pentose phosphate pathway (non-oxidative branch)	5	1	1	1	1	1	1
pentose phosphate pathway (oxidative branch)	3	0.67	0.67	0.67	0.67	0.67	1
pentose phosphate pathway (partial)	3	1	1	1	1	1	1
Respiration	Reactions nb	Ralstonia solanacearum CFBP2957	Ralstonia solanacearum CMR15	Ralstonia solanacearum GMI1000	Ralstonia solanacearum Ipo1609	Ralstonia solanacearum Molk2	Ralstonia solanacearum PSI07
2-ketoglutarate dehydrogenase complex	3	0.67	1	1	0.67	0.33	1
aerobic respiration -- electron donor II	4	1	1	1	1	1	1
aerobic respiration -- electron donor III	4	0.50	0.50	0.50	0.50	0.50	0.50
arsenite oxidation (respiratory)	1	0	0	0	0	0	1
formate to dimethyl sulfoxide electron transfer	2	0.50	0.50	0.50	0.50	0.50	0.50
formate to nitrate electron transfer	2	1	1	1	1	1	1
formate to trimethylamine N-oxide electron transfer	2	0.50	0.50	1	0.50	0.50	0.50
NADH to cytochrome bd oxidase electron transfer	2	1	1	0.50	1	1	1
NADH to cytochrome bo oxidase electron transfer	2	1	1	0.50	1	1	1
NADH to dimethyl sulfoxide electron transfer	2	0.50	0.50	0.50	0.50	0.50	0.50
NADH to fumarate electron transfer	2	0.50	0.50	0.50	0.50	0.50	0.50
NADH to nitrate electron transfer	2	1	1	1	1	1	1
NADH to trimethylamine N-oxide electron transfer	2	0.50	0.50	1	0.50	0.50	0.50
nitrate reduction I (denitrification)	4	0.75	1	0.75	0.75	0.75	0.75
nitrate reduction III (dissimilatory)	2	0.50	0.50	0.50	0.50	0.50	0.50
respiration (anaerobic)	13	0.69	0.77	0.77	0.69	0.62	0.69
succinate to cytochrome bd oxidase electron transfer	2	1	1	0.50	1	1	1
succinate to cytochrome bo oxidase electron transfer	2	1	1	0.50	1	1	1
TCA cycle	Reactions nb	Ralstonia solanacearum CFBP2957	Ralstonia solanacearum CMR15	Ralstonia solanacearum GMI1000	Ralstonia solanacearum Ipo1609	Ralstonia solanacearum Molk2	Ralstonia solanacearum PSI07
TCA cycle	10	1	1	1	0.90	0.90	1
TCA cycle variation I	11	0.91	0.91	1	0.82	0.82	0.91
TCA cycle variation II	9	0.78	0.78	0.78	0.67	0.78	0.78
TCA cycle variation III (eukaryotic)	9	0.89	0.89	1	0.89	0.78	0.89
TCA cycle variation IV	11	1	1	1	0.91	0.91	1
