# Supplementary material for: Genomes of three tomato pathogens within the Ralstonia solanacearum species complex reveal significant evolutionary divergence
Source: BMC Genomics. 2010 Jun 15;11:379. doi: 10.1186/1471-2164-11-379 (PMC2900269; doi:10.1186/1471-2164-11-379)
Supplement: Additional file 6 — strains (microarray). Strains used in CGH microarray experiments. [file 1471-2164-11-379-S6.XLS]

## Sheet: Microarray
Strain ID	Host	Origin	Phylotype	Subgroup	Sequevar
GMI1000	Tomato	Guyana	I	A
CMR134	Solanum	Cameroon	I	A
CIP365	Potato	Philippines	I	A
JT519	?	Reunion Is.	I	?
PSS358	Tomato	Taiwan	I	B
PSS190	Tomato	Taiwan	I	B
PSS81	Tomato	Taiwan	I	B
PSS219	Tomato	Taiwan	I	B
R288	Morus alba	China	I	B
JT516	Potato	Reunion Is.	II	B	1
CMR34	Tomato	Cameroon	II	B	1
CIP10	Potato	Peru	II	B	2T
IBSBF1712	Pelargonium	Brazil	II	B	2T
NCPPB3987	Potato	Brazil	II	B	2T
Molk2	Banana	Philippines	II	B	3
CIP418	Peanut	Indonesia	II	B	3
UW163	Plantain	Peru	II	B	4
Ant75	Heliconia	Martinique	II	B	4
Ant80	Anthurium	Martinique	II	B	4
Ant307	Anthurium	Martinique	II	B	4
JY200	Anthurium	Martinique	II	B	4
JY201	Anthurium	Martinique	II	B	4
Ant1121	Anthurium	Martinique	II	B	4
IBSBF1503	Cucumis	Brazil	II	B	4
CFBP7014	Anthurium	Trinidad	II	B
B34	Banana	Brazil	II	A	24
A3909	Heliconia	Hawai	II	A	6
CIP239	Potato	Brazil	II	A
CIP301	Potato	Peru	II	A
CFBP2957	Tomato	Martinique	II	A
UW21	Banana	Honduras	II	A
CMR39	Tomato	Cameroon	II	A
IBSBF1900	Musa sp.	Brazil	II	A
ICMP7963	Potato	Kenya	II	A	7
CMR32	Solanum	Cameroon	III	A
CMR15	Tomato	Cameroon	III	A
CMR43	Potato	Cameroon	III	A
CIP358	Potato	Cameroon	III	A	2T
CFBP3059	Eggplant	Burkina Faso	III	B
CMR66	Solanum	Cameroon	III	B
JT525	Pelargonium sp.	Reunion Is.	III	C	19
JT528	Potato	Reunion Is.	III	C	19
NCPPB332	Potato	Zimbabwe	III	C
NCPPB342	Nicotiana tabaccum	Zimbabwe	III	C
J25	Potato	Kenya	III	C
NCPPB1029	Pelargonium sp.	Reunion Is.	III	C
CFBP734	Potato	Madagascar	III	C
ACH732	Tomato	Australia	IV
PSI07	Tomato	Indonesia	IV
MAFF301558	Potato	Japan	IV
R. syzygii R28	Clove	Indonesia	IV
